# Supplementary material for: Diversification of von Willebrand Factor A and Chitin-Binding Domains in Pif/BMSPs Among Mollusks
Source: J Mol Evol. 2024 Jun 12;92(4):415–31. doi: 10.1007/s00239-024-10180-1 (PMC11291548; doi:10.1007/s00239-024-10180-1)
Supplement: Supplementary file 2 — Supplementary file2 (XLSX 90 KB) [file 239_2024_10180_MOESM2_ESM.xlsx]

## Sheet: S1_primer
Supplementary table S1. The list of primer sequences
primer_name	sequence	Purpose
PfuPif_F	CTAGTGGTATGGCGTATGAACC	Probe syntheisis
PfuPif_R	CTTTCCTATCGTCTCTTCTGCC	Probe syntheisis
PfuBMSP_F	ACAACTGGAAACCATTTTACCTGAA	Probe syntheisis
PfuBMSP_R	GTCAAATTTGAACTTCATCTGTATA	Probe syntheisis
PfuPifN_F	GATGTCACTAGCATCTAGACCAG	Probe syntheisis
PfuPifN_R	CTCCATCGACGAATTGACTTCC	Probe syntheisis
PfuPifCCP_F	GTAAAGCTGACTGTGGTAATCC	Probe syntheisis
PfuPifCCP_R	CATCGTGATAACCAAGTCTCTG	Probe syntheisis
SP6-Pif_F	GATTTAGGTGACACTATAGCTAGTGGTATGGCG	Probe syntheisis
T7-Pif_R	TAATACGACTCACTATAGGGCTTTCCTATCGTCTC	Probe syntheisis
SP6-BMSP_F	GATTTAGGTGACACTATAGCTGGAAACCATTTTACC	Probe syntheisis
T7-BMSP_R	TAATACGACTCACTATAGGGGTCAAATTTGAACTTC	Probe syntheisis
SP6-PifN_F	GATTTAGGTGACACTATAGGATGTCACTAGCATC	Probe syntheisis
T7-PifN_R	TAATACGACTCACTATAGGGCTCCATCGACGAATT	Probe syntheisis
SP6-PifCCP_F	GATTTAGGTGACACTATAGGTAAAGCTGACTGTG	Probe syntheisis
T7-PifCCP_R	TAATACGACTCACTATAGGGCATCGTGATAACCAA	Probe syntheisis
PifVWA_F	GATGTAGTGGTCAACGTGGAC	vector construction
PifVWA_R	TTCCTTCACTTCTACTTTCTTTGCC	vector construction
pET44_F	GAGCTCGTGGATCCGAATTCTG	vector construction
pET44_R	CGCGCTGCCCCGGGGGACCA	vector construction
pET44VWA_F	TGGTCCCCCGGGGCAGCGCGGATGTAGTGGTCAAC	vector construction
pET44VWA_R	GAATTCGGATCCACGAGCTCTCATTCCTTCACTTC	vector construction

## Sheet: S2_list
Supplementary table S2. The list of VWA domain-containg proteins
species_name	#	sequence_id
Pinctada fucata	1	pfu_aug2.0_3319.1_32444.t1
Pinctada fucata	2	pfu_aug2.0_10837.1_26382.t1
Pinctada fucata	3	pfu_aug2.0_2986.1_22251.t1
Pinctada fucata	4	pfu_aug2.0_1061.1_04797.t5
Pinctada fucata	5	pfu_aug2.0_2374.1_15501.t1
Pinctada fucata	6	pfu_aug2.0_3928.1_29209.t1
Pinctada fucata	7	pfu_aug2.0_4769.1_32714.t1
Pinctada fucata	8	pfu_aug2.0_359.1_30659.t1
Pinctada fucata	9	pfu_aug2.0_234.1_13849.t1
Pinctada fucata	10	pfu_aug2.0_1178.1_28107.t1
Pinctada fucata	11	pfu_aug2.0_3932.1_09248.t1
Pinctada fucata	12	pfu_aug2.0_485.1_17473.t1
Pinctada fucata	13	pfu_aug2.0_574.1_14334.t1
Pinctada fucata	14	pfu_aug2.0_1729.1_31868.t1
Pinctada fucata	15	pfu_aug2.0_1.1_03365.t1
Pinctada fucata	16	pfu_aug2.0_1264.1_14910.t1
Pinctada fucata	17	pfu_aug2.0_2033.1_11987.t1
Pinctada fucata	18	pfu_aug2.0_1199.1_31512.t1
Pinctada fucata	19	pfu_aug2.0_1427.1_24914.t2
Pinctada fucata	20	pfu_aug2.0_2873.1_12302.t1
Pinctada fucata	21	pfu_aug2.0_100.1_00245.t1
Pinctada fucata	22	pfu_aug2.0_156.1_20337.t1
Pinctada fucata	23	pfu_aug2.0_415.1_17401.t1
Pinctada fucata	24	pfu_aug2.0_35.1_16744.t1
Pinctada fucata	25	pfu_aug2.0_865.1_17895.t1
Pinctada fucata	26	pfu_aug2.0_219.1_30452.t1
Pinctada fucata	27	pfu_aug2.0_4.1_13324.t1
Pinctada fucata	28	pfu_aug2.0_987.1_24585.t1
Pinctada fucata	29	pfu_aug2.0_1248.1_28152.t1
Pinctada fucata	30	pfu_aug2.0_2289.1_32133.t1
Pinctada fucata	31	pfu_aug2.0_1026.1_21348.t1
Pinctada fucata	32	pfu_aug2.0_819.1_31183.t1
Pinctada fucata	33	pfu_aug2.0_4813.1_12709.t1
Pinctada fucata	34	pfu_aug2.0_156.1_20338.t1
Pinctada fucata	35	pfu_aug2.0_184.1_13757.t1
Pinctada fucata	36	pfu_aug2.0_1545.1_18396.t1
Pinctada fucata	37	pfu_aug2.0_486.1_20828.t1
Pinctada fucata	38	pfu_aug2.0_1248.1_28153.t1
Pinctada fucata	39	pfu_aug2.0_3656.1_22423.t1
Pinctada fucata	40	pfu_aug2.0_1228.1_28135.t1
Pinctada fucata	41	pfu_aug2.0_3211.1_05786.t1
Pinctada fucata	42	pfu_aug2.0_289.1_30574.t1
Pinctada fucata	43	pfu_aug2.0_1797.1_25152.t2
Pinctada fucata	44	pfu_aug2.0_133.1_10328.t1
Pinctada fucata	45	pfu_aug2.0_1688.1_28461.t1
Pinctada fucata	46	pfu_aug2.0_1336.1_21554.t1
Pinctada fucata	47	pfu_aug2.0_18085.1_19916.t1
Pinctada fucata	48	pfu_aug2.0_1187.1_24762.t1
Pinctada fucata	49	pfu_aug2.0_165.1_17054.t1
Pinctada fucata	50	pfu_aug2.0_1539.1_31744.t1
Pinctada fucata	51	pfu_aug2.0_5173.1_12753.t1
Pinctada fucata	52	pfu_aug2.0_61.1_03539.t1
Pinctada fucata	53	pfu_aug2.0_1361.1_04992.t1
Pinctada fucata	54	pfu_aug2.0_133.1_10329.t1
Pinctada fucata	55	pfu_aug2.0_232.1_07204.t1
Pinctada fucata	56	pfu_aug2.0_280.1_00536.t1
Pinctada fucata	57	pfu_aug2.0_935.1_17953.t1
Pinctada fucata	58	pfu_aug2.0_956.1_21296.t1
Pinctada fucata	59	pfu_aug2.0_4979.1_32730.t1
Pinctada fucata	60	pfu_aug2.0_652.1_07766.t1
Pinctada fucata	61	pfu_aug2.0_1670.1_01763.t1
Pinctada fucata	62	pfu_aug2.0_2990.1_02310.t1
Pinctada fucata	63	pfu_aug2.0_1120.1_01399.t1
Pinctada fucata	64	pfu_aug2.0_1606.1_21708.t1
Pinctada fucata	65	pfu_aug2.0_1061.1_04797.t1
Pinctada fucata	66	pfu_aug2.0_1168.1_28102.t1
Pinctada fucata	67	pfu_aug2.0_2202.1_08776.t1
Pinctada fucata	68	pfu_aug2.0_176.1_20365.t1
Pinctada fucata	69	pfu_aug2.0_7010.1_02886.t1
Pinctada fucata	70	pfu_aug2.0_404.1_14116.t1
Pinctada fucata	71	pfu_aug2.0_7588.1_29587.t1
Pinctada fucata	72	pfu_aug2.0_1061.1_04797.t2
Pinctada fucata	73	pfu_aug2.0_407.1_23995.t1
Pinctada fucata	74	pfu_aug2.0_1695.1_18478.t1
Pinctada fucata	75	pfu_aug2.0_570.1_00898.t1
Pinctada fucata	76	pfu_aug2.0_2582.1_08920.t1
Pinctada fucata	77	pfu_aug2.0_1120.1_01400.t1
Pinctada fucata	78	pfu_aug2.0_555.1_17563.t1
Pinctada fucata	79	pfu_aug2.0_629.1_31002.t1
Pinctada fucata	80	pfu_aug2.0_756.1_21121.t1
Pinctada fucata	81	pfu_aug2.0_5498.1_29433.t1
Pinctada fucata	82	pfu_aug2.0_363.1_10669.t1
Pinctada fucata	83	pfu_aug2.0_1695.1_18479.t1
Pinctada fucata	84	pfu_aug2.0_715.1_17768.t1
Pinctada fucata	85	pfu_aug2.0_6282.1_09541.t1
Pinctada fucata	86	pfu_aug2.0_319.1_30620.t1
Pinctada fucata	87	pfu_aug2.0_4145.1_19258.t1
Pinctada fucata	88	pfu_aug2.0_4927.1_26011.t1
Pinctada fucata	89	pfu_aug2.0_699.1_31067.t1
Pinctada fucata	90	pfu_aug2.0_338.1_27243.t1
Pinctada fucata	91	pfu_aug2.0_14273.1_13175.t1
Pinctada fucata	92	pfu_aug2.0_687.1_24301.t1
Pinctada fucata	93	pfu_aug2.0_4373.1_12642.t1
Pinctada fucata	94	pfu_aug2.0_1348.1_28224.t1
Pinctada fucata	95	pfu_aug2.0_129.1_30261.t1
Pinctada fucata	96	pfu_aug2.0_699.1_31068.t1
Pinctada fucata	97	pfu_aug2.0_262.1_07254.t1
Pinctada fucata	98	pfu_aug2.0_1807.1_25162.t1
Pinctada fucata	99	pfu_aug2.0_256.1_20498.t1
Pinctada fucata	100	pfu_aug2.0_5329.1_32780.t1
Pinctada fucata	101	pfu_aug2.0_759.1_31139.t1
Pinctada fucata	102	pfu_aug2.0_1638.1_28430.t1
Pinctada fucata	103	pfu_aug2.0_181.1_03762.t1
Pinctada fucata	104	pfu_aug2.0_834.1_14597.t1
Pinctada fucata	105	pfu_aug2.0_220.1_00445.t1
Pinctada fucata	106	pfu_aug2.0_1507.1_24965.t1
Pinctada fucata	107	pfu_aug2.0_262.1_07255.t1
Pinctada fucata	108	pfu_aug2.0_620.1_00964.t1
Pinctada fucata	109	pfu_aug2.0_4466.1_22563.t1
Pinctada fucata	110	pfu_aug2.0_1700.1_01791.t1
Pinctada fucata	111	pfu_aug2.0_928.1_27917.t1
Pinctada fucata	112	pfu_aug2.0_3528.1_29126.t1
Pinctada fucata	113	pfu_aug2.0_278.1_27154.t1
Pinctada fucata	114	pfu_aug2.0_7378.1_29574.t1
Pinctada fucata	115	pfu_aug2.0_9789.1_33063.t1
Pinctada fucata	116	pfu_aug2.0_2105.1_18688.t1
Pinctada fucata	117	pfu_aug2.0_1537.1_24987.t1
Pinctada fucata	118	pfu_aug2.0_116.1_20275.t1
Pinctada fucata	119	pfu_aug2.0_1378.1_28245.t1
Pinctada fucata	120	pfu_aug2.0_1207.1_24772.t1
Pinctada fucata	121	pfu_aug2.0_399.1_30722.t1
Pinctada fucata	122	pfu_aug2.0_3879.1_32573.t1
Pinctada fucata	123	pfu_aug2.0_7275.1_19578.t1
Pinctada fucata	124	pfu_aug2.0_36.1_20088.t1
Pinctada fucata	125	pfu_aug2.0_2105.1_18689.t1
Pinctada fucata	126	pfu_aug2.0_36.1_20089.t1
Pinctada fucata	127	pfu_aug2.0_645.1_17684.t1
Pinctada fucata	128	pfu_aug2.0_219.1_30448.t1
Pinctada fucata	129	pfu_aug2.0_96.1_20220.t1
Pinctada fucata	130	pfu_aug2.0_5997.1_26125.t1
Pinctada fucata	131	pfu_aug2.0_53.1_10185.t1
Pinctada fucata	132	pfu_aug2.0_1004.1_14716.t1
Pinctada fucata	133	pfu_aug2.0_240.1_00488.t1
Pinctada fucata	134	pfu_aug2.0_2105.1_18690.t1
Pinctada fucata	135	pfu_aug2.0_1314.1_14957.t1
Pinctada fucata	136	pfu_aug2.0_1427.1_24913.t1
Pinctada fucata	137	pfu_aug2.0_1172.1_08212.t1
Pinctada fucata	138	pfu_aug2.0_762.1_07853.t1
Pinctada fucata	139	pfu_aug2.0_3548.1_29129.t1
Pinctada fucata	140	pfu_aug2.0_53.1_10186.t1
Pinctada fucata	141	pfu_aug2.0_24.1_13432.t1
Pinctada fucata	142	pfu_aug2.0_1993.1_11975.t1
Pinctada fucata	143	pfu_aug2.0_304.1_13968.t1
Pinctada fucata	144	pfu_aug2.0_403.1_10733.t1
Pinctada fucata	145	pfu_aug2.0_96.1_20221.t1
Pinctada fucata	146	pfu_aug2.0_2117.1_25305.t1
Pinctada fucata	147	pfu_aug2.0_4748.1_29339.t1
Pinctada fucata	148	pfu_aug2.0_613.1_10991.t1
Pinctada fucata	149	pfu_aug2.0_2098.1_28674.t1
Pinctada fucata	150	pfu_aug2.0_96.1_20222.t1
Pinctada fucata	151	pfu_aug2.0_219.1_30450.t1
Pinctada fucata	152	pfu_aug2.0_92.1_06915.t1
Pinctada fucata	153	pfu_aug2.0_1427.1_24913.t2
Pinctada fucata	154	pfu_aug2.0_160.1_00337.t1
Pinctada fucata	155	pfu_aug2.0_2059.1_32028.t1
Pinctada fucata	156	pfu_aug2.0_15101.1_06546.t1
Pinctada fucata	157	pfu_aug2.0_421.1_04155.t1
Pinctada fucata	158	pfu_aug2.0_304.1_13969.t1
Pinctada fucata	159	pfu_aug2.0_727.1_24341.t1
Pinctada fucata	160	pfu_aug2.0_1427.1_24914.t1
Pinctada fucata	161	pfu_aug2.0_219.1_30451.t1
Pinctada fucata	162	pfu_aug2.0_4392.1_09319.t1
Pinctada fucata	163	pfu_aug2.0_160.1_00338.t1
Pinctada fucata	164	pfu_aug2.0_403.1_10734.t2
Pinctada fucata	165	Pfu_cdna2.0_089203 (BMSP)
Crassostrea gigas	1	CGI_10014167
Crassostrea gigas	2	CGI_10005977
Crassostrea gigas	3	CGI_10022004
Crassostrea gigas	4	CGI_10005978
Crassostrea gigas	5	CGI_10017944
Crassostrea gigas	6	CGI_10001323
Crassostrea gigas	7	CGI_10022005
Crassostrea gigas	8	CGI_10006697
Crassostrea gigas	9	CGI_10015689
Crassostrea gigas	10	CGI_10020232
Crassostrea gigas	11	CGI_10004818
Crassostrea gigas	12	CGI_10017669
Crassostrea gigas	13	CGI_10020050
Crassostrea gigas	14	CGI_10028028
Crassostrea gigas	15	CGI_10022037
Crassostrea gigas	16	CGI_10006681
Crassostrea gigas	17	CGI_10020182
Crassostrea gigas	18	CGI_10003195
Crassostrea gigas	19	CGI_10011175
Crassostrea gigas	20	CGI_10009494
Crassostrea gigas	21	CGI_10006107
Crassostrea gigas	22	CGI_10025571
Crassostrea gigas	23	CGI_10013971
Crassostrea gigas	24	CGI_10007837
Crassostrea gigas	25	CGI_10023716
Crassostrea gigas	26	CGI_10020051
Crassostrea gigas	27	CGI_10028029
Crassostrea gigas	28	CGI_10023717
Crassostrea gigas	29	CGI_10024716
Crassostrea gigas	30	CGI_10023626
Crassostrea gigas	31	CGI_10015700
Crassostrea gigas	32	CGI_10007447
Crassostrea gigas	33	CGI_10004890
Crassostrea gigas	34	CGI_10019228
Crassostrea gigas	35	CGI_10021423
Crassostrea gigas	36	CGI_10010319
Crassostrea gigas	37	CGI_10015556
Crassostrea gigas	38	CGI_10024717
Crassostrea gigas	39	CGI_10007979
Crassostrea gigas	40	CGI_10008123
Crassostrea gigas	41	CGI_10014497
Crassostrea gigas	42	CGI_10006943
Crassostrea gigas	43	CGI_10012379
Crassostrea gigas	44	CGI_10018429
Crassostrea gigas	45	CGI_10016810
Crassostrea gigas	46	CGI_10014498
Crassostrea gigas	47	CGI_10013334
Crassostrea gigas	48	CGI_10007840
Crassostrea gigas	49	CGI_10018430
Crassostrea gigas	50	CGI_10023387
Crassostrea gigas	51	CGI_10027378
Crassostrea gigas	52	CGI_10012792
Crassostrea gigas	53	CGI_10003288
Crassostrea gigas	54	CGI_10003774
Crassostrea gigas	55	CGI_10006691
Crassostrea gigas	56	CGI_10004086
Crassostrea gigas	57	CGI_10003954
Crassostrea gigas	58	CGI_10024253
Crassostrea gigas	59	CGI_10024857
Crassostrea gigas	60	CGI_10028418
Crassostrea gigas	61	CGI_10003289
Crassostrea gigas	62	CGI_10028014
Crassostrea gigas	63	CGI_10013230
Crassostrea gigas	64	CGI_10025212
Crassostrea gigas	65	CGI_10010564
Crassostrea gigas	66	CGI_10010565
Crassostrea gigas	67	CGI_10012443
Crassostrea gigas	68	CGI_10021800
Crassostrea gigas	69	CGI_10014502
Crassostrea gigas	70	CGI_10019585
Crassostrea gigas	71	CGI_10019508
Crassostrea gigas	72	CGI_10022002
Crassostrea gigas	73	CGI_10010936
Crassostrea gigas	74	CGI_10008455
Crassostrea gigas	75	CGI_10017942
Crassostrea gigas	76	CGI_10016875
Crassostrea gigas	77	CGI_10023231
Crassostrea gigas	78	CGI_10022003
Crassostrea gigas	79	CGI_10022006
Crassostrea gigas	80	CGI_10020233
Crassostrea gigas	81	CGI_10016016
Crassostrea gigas	82	CGI_10016879
Crassostrea gigas	83	CGI_10000757
Crassostrea gigas	84	CGI_10026671
Crassostrea gigas	85	CGI_10003224
Crassostrea gigas	86	CGI_10026760
Crassostrea gigas	87	CGI_10009656
Crassostrea gigas	88	CGI_10009591
Crassostrea gigas	89	CGI_10009657
Crassostrea gigas	90	CGI_10016880
Crassostrea gigas	91	CGI_10026902
Crassostrea gigas	92	CGI_10020899
Crassostrea gigas	93	CGI_10025112
Crassostrea gigas	94	CGI_10009840
Crassostrea gigas	95	CGI_10004966
Crassostrea gigas	96	CGI_10004749
Crassostrea gigas	97	CGI_10016881
Crassostrea gigas	98	CGI_10003572
Crassostrea gigas	99	CGI_10026000
Crassostrea gigas	100	CGI_10018478
Crassostrea gigas	101	CGI_10024897
Crassostrea gigas	102	CGI_10020369
Crassostrea gigas	103	CGI_10018479
Crassostrea gigas	104	CGI_10023179
Crassostrea gigas	105	CGI_10025340
Crassostrea gigas	106	CGI_10000977
Crassostrea gigas	107	CGI_10011057
Crassostrea gigas	108	CGI_10018754
Crassostrea gigas	109	CGI_10010058
Crassostrea gigas	110	CGI_10024466
Crassostrea gigas	111	CGI_10018480
Crassostrea gigas	112	CGI_10025773
Crassostrea gigas	113	CGI_10023115
Crassostrea gigas	114	CGI_10001561
Crassostrea gigas	115	CGI_10018755
Crassostrea gigas	116	CGI_10007835
Crassostrea gigas	117	CGI_10017473
Crassostrea gigas	118	CGI_10025569
Crassostrea gigas	119	CGI_10013134
Crassostrea gigas	120	CGI_10023116
Crassostrea gigas	121	CGI_10020678
Crassostrea gigas	122	CGI_10009194
Crassostrea gigas	123	CGI_10027000
Crassostrea gigas	124	CGI_10011578
Lottia gigantea	1	Lgi_126255
Lottia gigantea	2	Lgi_156327
Lottia gigantea	3	Lgi_239707
Lottia gigantea	4	Lgi_238606
Lottia gigantea	5	Lgi_176673
Lottia gigantea	6	Lgi_231503
Lottia gigantea	7	Lgi_69761
Lottia gigantea	8	Lgi_233176
Lottia gigantea	9	Lgi_115133
Lottia gigantea	10	Lgi_174153
Lottia gigantea	11	Lgi_58961
Lottia gigantea	12	Lgi_176826
Lottia gigantea	13	Lgi_193666
Lottia gigantea	14	Lgi_232022
Lottia gigantea	15	Lgi_162917
Lottia gigantea	16	Lgi_121960
Lottia gigantea	17	Lgi_74212
Lottia gigantea	18	Lgi_171761
Lottia gigantea	19	Lgi_166655
Lottia gigantea	20	Lgi_118058
Lottia gigantea	21	Lgi_230254
Lottia gigantea	22	Lgi_229148
Lottia gigantea	23	Lgi_112071
Lottia gigantea	24	Lgi_126742
Lottia gigantea	25	Lgi_166656
Lottia gigantea	26	Lgi_107242
Lottia gigantea	27	Lgi_69208
Lottia gigantea	28	Lgi_236717
Lottia gigantea	29	Lgi_59949
Lottia gigantea	30	Lgi_74980
Lottia gigantea	31	Lgi_67581
Lottia gigantea	32	Lgi_146259
Lottia gigantea	33	Lgi_174892
Lottia gigantea	34	Lgi_67588
Lottia gigantea	35	Lgi_238600
Lottia gigantea	36	Lgi_134694
Lottia gigantea	37	Lgi_105230
Lottia gigantea	38	Lgi_119099
Lottia gigantea	39	Lgi_236719
Lottia gigantea	40	Lgi_67597
Lottia gigantea	41	Lgi_153277
Lottia gigantea	42	Lgi_126268
Lottia gigantea	43	Lgi_122049
Lottia gigantea	44	Lgi_134745
Lottia gigantea	45	Lgi_231504
Lottia gigantea	46	Lgi_165858
Lottia gigantea	47	Lgi_233055
Lottia gigantea	48	Lgi_233236
Lottia gigantea	49	Lgi_173861
Lottia gigantea	50	Lgi_162896
Lottia gigantea	51	Lgi_239537
Lottia gigantea	52	Lgi_238400
Lottia gigantea	53	Lgi_230072
Lottia gigantea	54	Lgi_238844
Lottia gigantea	55	Lgi_234764
Lottia gigantea	56	Lgi_79448
Lottia gigantea	57	Lgi_126818
Lottia gigantea	58	Lgi_79695
Lottia gigantea	59	Lgi_145718
Lottia gigantea	60	Lgi_233460
Lottia gigantea	61	Lgi_87413
Lottia gigantea	62	Lgi_126343
Lottia gigantea	63	Lgi_155294
Lottia gigantea	64	Lgi_155995
Lottia gigantea	65	Lgi_213774
Lottia gigantea	66	Lgi_126839
Lottia gigantea	67	Lgi_159256
Lottia gigantea	68	Lgi_228264
Lottia gigantea	69	Lgi_160181
Lottia gigantea	70	Lgi_231577
Lottia gigantea	71	Lgi_228107
Lottia gigantea	72	Lgi_73285
Lottia gigantea	73	Lgi_140660
Lottia gigantea	74	Lgi_123318
Octopus bimaculoides	1	Ocbimv22025809m.p
Octopus bimaculoides	2	Ocbimv22014892m.p
Octopus bimaculoides	3	Ocbimv22023477m.p
Octopus bimaculoides	4	Ocbimv22020573m.p
Octopus bimaculoides	5	Ocbimv22037987m.p
Octopus bimaculoides	6	Ocbimv22016718m.p
Octopus bimaculoides	7	Ocbimv22016593m.p
Octopus bimaculoides	8	Ocbimv22005285m.p
Octopus bimaculoides	9	Ocbimv22021683m.p
Octopus bimaculoides	10	Ocbimv22020583m.p
Octopus bimaculoides	11	Ocbimv22034808m.p
Octopus bimaculoides	12	Ocbimv22002404m.p
Octopus bimaculoides	13	Ocbimv22012237m.p
Octopus bimaculoides	14	Ocbimv22020584m.p
Octopus bimaculoides	15	Ocbimv22011287m.p
Octopus bimaculoides	16	Ocbimv22013060m.p
Octopus bimaculoides	17	Ocbimv22016107m.p
Octopus bimaculoides	18	Ocbimv22038474m.p
Octopus bimaculoides	19	Ocbimv22036117m.p
Octopus bimaculoides	20	Ocbimv22002405m.p
Octopus bimaculoides	21	Ocbimv22006430m.p
Octopus bimaculoides	22	Ocbimv22011288m.p
Octopus bimaculoides	23	Ocbimv22012238m.p
Octopus bimaculoides	24	Ocbimv22036118m.p
Octopus bimaculoides	25	Ocbimv22016108m.p
Octopus bimaculoides	26	Ocbimv22002406m.p
Octopus bimaculoides	27	Ocbimv22013061m.p
Octopus bimaculoides	28	Ocbimv22005035m.p
Octopus bimaculoides	29	Ocbimv22003785m.p
Octopus bimaculoides	30	Ocbimv22012239m.p
Octopus bimaculoides	31	Ocbimv22014598m.p
Octopus bimaculoides	32	Ocbimv22002407m.p
Octopus bimaculoides	33	Ocbimv22013062m.p
Octopus bimaculoides	34	Ocbimv22025803m.p
Octopus bimaculoides	35	Ocbimv22012240m.p
Octopus bimaculoides	36	Ocbimv22023244m.p
Octopus bimaculoides	37	Ocbimv22013063m.p
Octopus bimaculoides	38	Ocbimv22005036m.p
Octopus bimaculoides	39	Ocbimv22003786m.p
Octopus bimaculoides	40	Ocbimv22003787m.p
Octopus bimaculoides	41	Ocbimv22002409m.p
Octopus bimaculoides	42	Ocbimv22012241m.p
Octopus bimaculoides	43	Ocbimv22019448m.p
Octopus bimaculoides	44	Ocbimv22019449m.p
Octopus bimaculoides	45	Ocbimv22008062m.p
Octopus bimaculoides	46	Ocbimv22035231m.p
Octopus bimaculoides	47	Ocbimv22003788m.p
Octopus bimaculoides	48	Ocbimv22001742m.p
Octopus bimaculoides	49	Ocbimv22003789m.p
Octopus bimaculoides	50	Ocbimv22035232m.p
Octopus bimaculoides	51	Ocbimv22029526m.p
Octopus bimaculoides	52	Ocbimv22001744m.p
Octopus bimaculoides	53	Ocbimv22014890m.p
Octopus bimaculoides	54	Ocbimv22003790m.p
Octopus bimaculoides	55	Ocbimv22016838m.p
Octopus bimaculoides	56	Ocbimv22001083m.p
Octopus bimaculoides	57	Ocbimv22020572m.p
Octopus bimaculoides	58	Ocbimv22002580m.p
Octopus bimaculoides	59	Ocbimv22001745m.p
Octopus bimaculoides	60	Ocbimv22007257m.p
Octopus bimaculoides	61	Ocbimv22018789m.p
Octopus bimaculoides	62	Ocbimv22038259m.p
Octopus bimaculoides	63	Ocbimv22025855m.p
Octopus bimaculoides	64	Ocbimv22037989m.p
Octopus bimaculoides	65	Ocbimv22017822m.p
Octopus bimaculoides	66	Ocbimv22003794m.p
Octopus bimaculoides	67	Ocbimv22017823m.p
Octopus bimaculoides	68	Ocbimv22033535m.p
Octopus bimaculoides	69	Ocbimv22032936m.p
Octopus bimaculoides	70	Ocbimv22038093m.p
Octopus bimaculoides	71	Ocbimv22009614m.p
Octopus bimaculoides	72	Ocbimv22030965m.p
Octopus bimaculoides	73	Ocbimv22027947m.p
Octopus bimaculoides	74	Ocbimv22028993m.p
Octopus bimaculoides	75	Ocbimv22014896m.p
Octopus bimaculoides	76	Ocbimv22010637m.p
Octopus bimaculoides	77	Ocbimv22019877m.p
Octopus bimaculoides	78	Ocbimv22032938m.p
Octopus bimaculoides	79	Ocbimv22015459m.p
Octopus bimaculoides	80	Ocbimv22014794m.p
Octopus bimaculoides	81	Ocbimv22020578m.p
Octopus bimaculoides	82	Ocbimv22037104m.p
Octopus bimaculoides	83	Ocbimv22003987m.p
Octopus bimaculoides	84	Ocbimv22019313m.p
Octopus bimaculoides	85	Ocbimv22020579m.p
Octopus bimaculoides	86	Ocbimv22021679m.p
Octopus bimaculoides	87	Ocbimv22016723m.p
Octopus bimaculoides	88	Ocbimv22003988m.p
Octopus bimaculoides	89	Ocbimv22007574m.p
Octopus bimaculoides	90	Ocbimv22019314m.p
Octopus bimaculoides	91	Ocbimv22015460m.p
Octopus bimaculoides	92	Ocbimv22021680m.p
Octopus bimaculoides	93	Ocbimv22012679m.p
Octopus bimaculoides	94	Ocbimv22020560m.p
Octopus bimaculoides	95	Ocbimv22020580m.p
Octopus bimaculoides	96	Ocbimv22017267m.p
Octopus bimaculoides	97	Ocbimv22015461m.p
Octopus bimaculoides	98	Ocbimv22037600m.p
Octopus bimaculoides	99	Ocbimv22002381m.p
Octopus bimaculoides	100	Ocbimv22004863m.p
Octopus bimaculoides	101	Ocbimv22016663m.p
Octopus bimaculoides	102	Ocbimv22016683m.p
Octopus bimaculoides	103	Ocbimv22020581m.p
Octopus bimaculoides	104	Ocbimv22028644m.p
Octopus bimaculoides	105	Ocbimv22009968m.p
Octopus bimaculoides	106	Ocbimv22002258m.p
Octopus bimaculoides	107	Ocbimv22000478m.p
Octopus bimaculoides	108	Ocbimv22038306m.p
Octopus bimaculoides	109	Ocbimv22020582m.p
Octopus bimaculoides	110	Ocbimv22034807m.p
Octopus bimaculoides	111	Ocbimv22012681m.p
Antalis entalis	1	Aen_13002_c0
Antalis entalis	2	Aen_1382046_c0
Antalis entalis	3	Aen_1431420_c0
Antalis entalis	4	Aen_1465052_c0
Antalis entalis	5	Aen_1514006_c0
Antalis entalis	6	Aen_1642459_c0
Antalis entalis	7	Aen_164649_c0
Antalis entalis	8	Aen_1684264_c0
Antalis entalis	9	Aen_173031_c0
Antalis entalis	10	Aen_17831_c0
Antalis entalis	11	Aen_180597_c0
Antalis entalis	12	Aen_189883_c0
Antalis entalis	13	Aen_194381_c0
Antalis entalis	14	Aen_195580_c0
Antalis entalis	15	Aen_19599_c0
Antalis entalis	16	Aen_200716_c0
Antalis entalis	17	Aen_200938_c0
Antalis entalis	18	Aen_203229_c0
Antalis entalis	19	Aen_203803_c0
Antalis entalis	20	Aen_204249_c0
Antalis entalis	21	Aen_206124_c1
Antalis entalis	22	Aen_206664_c2
Antalis entalis	23	Aen_206935_c0
Antalis entalis	24	Aen_207150_c0
Antalis entalis	25	Aen_207291_c0
Antalis entalis	26	Aen_207684_c0
Antalis entalis	27	Aen_207780_c0
Antalis entalis	28	Aen_2144095_c0
Antalis entalis	29	Aen_2691569_c0
Antalis entalis	30	Aen_4575_c0
Antalis entalis	31	Aen_85238_c0
Antalis entalis	32	Aen_86404_c0

## Sheet: S3_domain
Supplementary table S3. Identification of VWA domains from genome and transcriptome datasets
id	from	to	e-value	Pfam_id	domain_name
pfu_aug2.0_3319.1_32444.t1	199	371	8e-45	PF00092	von Willebrand factor type A
pfu_aug2.0_10837.1_26382.t1	2	114	1.3e-18	PF00092	von Willebrand factor type A
pfu_aug2.0_2986.1_22251.t1	446	613	1.3e-37	PF00092	von Willebrand factor type A
pfu_aug2.0_2986.1_22251.t1	29	211	8.1e-35	PF00092	von Willebrand factor type A
pfu_aug2.0_2986.1_22251.t1	250	419	9.2e-39	PF00092	von Willebrand factor type A
pfu_aug2.0_1061.1_04797.t5	435	610	8.3e-14	PF00092	von Willebrand factor type A
pfu_aug2.0_2374.1_15501.t1	34	151	1.1e-26	PF00092	von Willebrand factor type A
pfu_aug2.0_3928.1_29209.t1	19	199	4.7e-37	PF00092	von Willebrand factor type A
pfu_aug2.0_4769.1_32714.t1	57	235	2.2e-31	PF00092	von Willebrand factor type A
pfu_aug2.0_4769.1_32714.t1	276	447	1.1e-38	PF00092	von Willebrand factor type A
pfu_aug2.0_359.1_30659.t1	53	124	1.2e-09	PF00092	von Willebrand factor type A
pfu_aug2.0_234.1_13849.t1	357	527	7e-37	PF00092	von Willebrand factor type A
pfu_aug2.0_1178.1_28107.t1	238	408	5.3e-36	PF00092	von Willebrand factor type A
pfu_aug2.0_1178.1_28107.t1	430	582	2.1e-29	PF00092	von Willebrand factor type A
pfu_aug2.0_1178.1_28107.t1	32	212	2.2e-34	PF00092	von Willebrand factor type A
pfu_aug2.0_3932.1_09248.t1	37	188	3.6e-27	PF00092	von Willebrand factor type A
pfu_aug2.0_485.1_17473.t1	67	211	8.4e-12	PF00092	von Willebrand factor type A
pfu_aug2.0_574.1_14334.t1	161	324	6.6e-19	PF00092	von Willebrand factor type A
pfu_aug2.0_1729.1_31868.t1	1	168	7.9e-15	PF00092	von Willebrand factor type A
pfu_aug2.0_1.1_03365.t1	183	355	2.2e-45	PF00092	von Willebrand factor type A
pfu_aug2.0_1264.1_14910.t1	103	271	1.1e-40	PF00092	von Willebrand factor type A
pfu_aug2.0_2033.1_11987.t1	50	220	4.8e-20	PF00092	von Willebrand factor type A
pfu_aug2.0_1199.1_31512.t1	320	491	3e-43	PF00092	von Willebrand factor type A
pfu_aug2.0_1199.1_31512.t1	107	278	1.6e-40	PF00092	von Willebrand factor type A
pfu_aug2.0_1199.1_31512.t1	5	89	4.7e-09	PF00092	von Willebrand factor type A
pfu_aug2.0_1427.1_24914.t2	68	239	1.8e-32	PF00092	von Willebrand factor type A
pfu_aug2.0_2873.1_12302.t1	300	377	2.4e-11	PF00092	von Willebrand factor type A
pfu_aug2.0_2873.1_12302.t1	182	294	1.4e-25	PF00092	von Willebrand factor type A
pfu_aug2.0_100.1_00245.t1	34	201	1.9e-37	PF00092	von Willebrand factor type A
pfu_aug2.0_156.1_20337.t1	1210	1390	2e-21	PF00092	von Willebrand factor type A
pfu_aug2.0_415.1_17401.t1	77	192	1.2e-25	PF00092	von Willebrand factor type A
pfu_aug2.0_415.1_17401.t1	248	415	7.5e-34	PF00092	von Willebrand factor type A
pfu_aug2.0_35.1_16744.t1	351	480	1.4e-09	PF00092	von Willebrand factor type A
pfu_aug2.0_865.1_17895.t1	40	138	3.2e-19	PF00092	von Willebrand factor type A
pfu_aug2.0_219.1_30452.t1	1	124	1e-14	PF00092	von Willebrand factor type A
pfu_aug2.0_4.1_13324.t1	71	243	4.5e-30	PF00092	von Willebrand factor type A
pfu_aug2.0_987.1_24585.t1	116	284	6.5e-19	PF00092	von Willebrand factor type A
pfu_aug2.0_1248.1_28152.t1	190	359	2e-27	PF00092	von Willebrand factor type A
pfu_aug2.0_2289.1_32133.t1	30	204	2.1e-42	PF00092	von Willebrand factor type A
pfu_aug2.0_2289.1_32133.t1	358	529	2.5e-37	PF00092	von Willebrand factor type A
pfu_aug2.0_1026.1_21348.t1	692	823	7.2e-27	PF00092	von Willebrand factor type A
pfu_aug2.0_1026.1_21348.t1	605	637	7.3e-08	PF00092	von Willebrand factor type A
pfu_aug2.0_819.1_31183.t1	233	388	1.9e-38	PF00092	von Willebrand factor type A
pfu_aug2.0_819.1_31183.t1	32	203	2.4e-38	PF00092	von Willebrand factor type A
pfu_aug2.0_4813.1_12709.t1	298	487	2.2e-06	PF00092	von Willebrand factor type A
pfu_aug2.0_156.1_20338.t1	286	409	2.2e-13	PF00092	von Willebrand factor type A
pfu_aug2.0_184.1_13757.t1	44	158	1.2e-14	PF00092	von Willebrand factor type A
pfu_aug2.0_1545.1_18396.t1	292	380	2.7e-13	PF00092	von Willebrand factor type A
pfu_aug2.0_486.1_20828.t1	259	433	7.1e-39	PF00092	von Willebrand factor type A
pfu_aug2.0_486.1_20828.t1	20	195	3.4e-41	PF00092	von Willebrand factor type A
pfu_aug2.0_1248.1_28153.t1	93	177	3.3e-11	PF00092	von Willebrand factor type A
pfu_aug2.0_3656.1_22423.t1	236	406	5.2e-37	PF00092	von Willebrand factor type A
pfu_aug2.0_3656.1_22423.t1	421	473	2.5e-08	PF00092	von Willebrand factor type A
pfu_aug2.0_3656.1_22423.t1	29	210	4.8e-33	PF00092	von Willebrand factor type A
pfu_aug2.0_1228.1_28135.t1	16	86	3.6e-09	PF00092	von Willebrand factor type A
pfu_aug2.0_3211.1_05786.t1	785	939	1.4e-23	PF00092	von Willebrand factor type A
pfu_aug2.0_289.1_30574.t1	103	259	1.7e-13	PF00092	von Willebrand factor type A
pfu_aug2.0_1797.1_25152.t2	138	204	8.1e-09	PF00092	von Willebrand factor type A
pfu_aug2.0_133.1_10328.t1	485	654	5.5e-33	PF00092	von Willebrand factor type A
pfu_aug2.0_133.1_10328.t1	30	209	9.3e-36	PF00092	von Willebrand factor type A
pfu_aug2.0_1688.1_28461.t1	201	325	1.5e-29	PF00092	von Willebrand factor type A
pfu_aug2.0_1688.1_28461.t1	20	191	3.4e-48	PF00092	von Willebrand factor type A
pfu_aug2.0_1336.1_21554.t1	261	427	4.5e-33	PF00092	von Willebrand factor type A
pfu_aug2.0_18085.1_19916.t1	1	60	8.6e-09	PF00092	von Willebrand factor type A
pfu_aug2.0_1187.1_24762.t1	264	431	3.5e-36	PF00092	von Willebrand factor type A
pfu_aug2.0_165.1_17054.t1	2	155	3.8e-28	PF00092	von Willebrand factor type A
pfu_aug2.0_1539.1_31744.t1	15	127	1.7e-10	PF00092	von Willebrand factor type A
pfu_aug2.0_5173.1_12753.t1	316	468	3e-19	PF00092	von Willebrand factor type A
pfu_aug2.0_5173.1_12753.t1	530	701	3.3e-40	PF00092	von Willebrand factor type A
pfu_aug2.0_61.1_03539.t1	361	535	4.4e-33	PF00092	von Willebrand factor type A
pfu_aug2.0_1361.1_04992.t1	108	274	1e-38	PF00092	von Willebrand factor type A
pfu_aug2.0_133.1_10329.t1	2	153	1.1e-29	PF00092	von Willebrand factor type A
pfu_aug2.0_232.1_07204.t1	6	113	8.5e-09	PF00092	von Willebrand factor type A
pfu_aug2.0_280.1_00536.t1	202	333	1.6e-29	PF00092	von Willebrand factor type A
pfu_aug2.0_280.1_00536.t1	940	1111	6.3e-43	PF00092	von Willebrand factor type A
pfu_aug2.0_280.1_00536.t1	10	183	3.4e-43	PF00092	von Willebrand factor type A
pfu_aug2.0_280.1_00536.t1	751	923	5.3e-42	PF00092	von Willebrand factor type A
pfu_aug2.0_280.1_00536.t1	362	534	7.4e-41	PF00092	von Willebrand factor type A
pfu_aug2.0_280.1_00536.t1	556	724	2.5e-41	PF00092	von Willebrand factor type A
pfu_aug2.0_935.1_17953.t1	236	397	3.5e-12	PF00092	von Willebrand factor type A
pfu_aug2.0_935.1_17953.t1	34	204	1.3e-34	PF00092	von Willebrand factor type A
pfu_aug2.0_956.1_21296.t1	43	209	6.7e-29	PF00092	von Willebrand factor type A
pfu_aug2.0_4979.1_32730.t1	170	338	9.3e-18	PF00092	von Willebrand factor type A
pfu_aug2.0_652.1_07766.t1	173	342	2.1e-18	PF00092	von Willebrand factor type A
pfu_aug2.0_1670.1_01763.t1	409	567	1.5e-14	PF00092	von Willebrand factor type A
pfu_aug2.0_1670.1_01763.t1	216	381	9.1e-27	PF00092	von Willebrand factor type A
pfu_aug2.0_2990.1_02310.t1	39	205	4.2e-18	PF00092	von Willebrand factor type A
pfu_aug2.0_1120.1_01399.t1	34	188	1.7e-07	PF00092	von Willebrand factor type A
pfu_aug2.0_1606.1_21708.t1	154	326	4.7e-37	PF00092	von Willebrand factor type A
pfu_aug2.0_1061.1_04797.t1	435	609	1.2e-13	PF00092	von Willebrand factor type A
pfu_aug2.0_1168.1_28102.t1	226	368	2e-27	PF00092	von Willebrand factor type A
pfu_aug2.0_1168.1_28102.t1	19	188	9.9e-39	PF00092	von Willebrand factor type A
pfu_aug2.0_2202.1_08776.t1	156	325	5.5e-30	PF00092	von Willebrand factor type A
pfu_aug2.0_176.1_20365.t1	2	84	6.6e-17	PF00092	von Willebrand factor type A
pfu_aug2.0_176.1_20365.t1	179	350	8.7e-37	PF00092	von Willebrand factor type A
pfu_aug2.0_7010.1_02886.t1	28	190	3.5e-31	PF00092	von Willebrand factor type A
pfu_aug2.0_404.1_14116.t1	39	166	3.9e-07	PF00092	von Willebrand factor type A
pfu_aug2.0_7588.1_29587.t1	241	415	1.3e-34	PF00092	von Willebrand factor type A
pfu_aug2.0_1061.1_04797.t2	435	609	1.2e-13	PF00092	von Willebrand factor type A
pfu_aug2.0_407.1_23995.t1	32	196	4.6e-32	PF00092	von Willebrand factor type A
pfu_aug2.0_1695.1_18478.t1	64	232	1.3e-42	PF00092	von Willebrand factor type A
pfu_aug2.0_1695.1_18478.t1	253	311	3e-07	PF00092	von Willebrand factor type A
pfu_aug2.0_570.1_00898.t1	427	597	1.9e-28	PF00092	von Willebrand factor type A
pfu_aug2.0_2582.1_08920.t1	623	789	7.9e-11	PF00092	von Willebrand factor type A
pfu_aug2.0_2582.1_08920.t1	430	586	6.7e-20	PF00092	von Willebrand factor type A
pfu_aug2.0_1120.1_01400.t1	2101	2196	2.8e-20	PF00092	von Willebrand factor type A
pfu_aug2.0_555.1_17563.t1	58	156	1.7e-18	PF00092	von Willebrand factor type A
pfu_aug2.0_629.1_31002.t1	337	508	9.2e-41	PF00092	von Willebrand factor type A
pfu_aug2.0_629.1_31002.t1	90	261	3.4e-38	PF00092	von Willebrand factor type A
pfu_aug2.0_756.1_21121.t1	56	213	2.1e-08	PF00092	von Willebrand factor type A
pfu_aug2.0_5498.1_29433.t1	124	192	4.4e-06	PF00092	von Willebrand factor type A
pfu_aug2.0_363.1_10669.t1	240	401	1.3e-29	PF00092	von Willebrand factor type A
pfu_aug2.0_1695.1_18479.t1	31	202	4.2e-45	PF00092	von Willebrand factor type A
pfu_aug2.0_715.1_17768.t1	29	190	4.2e-16	PF00092	von Willebrand factor type A
pfu_aug2.0_6282.1_09541.t1	201	384	7.3e-11	PF00092	von Willebrand factor type A
pfu_aug2.0_319.1_30620.t1	47	186	5.3e-12	PF00092	von Willebrand factor type A
pfu_aug2.0_4145.1_19258.t1	22	191	4e-33	PF00092	von Willebrand factor type A
pfu_aug2.0_4927.1_26011.t1	176	305	3.8e-09	PF00092	von Willebrand factor type A
pfu_aug2.0_699.1_31067.t1	192	282	6.9e-24	PF00092	von Willebrand factor type A
pfu_aug2.0_338.1_27243.t1	32	201	1.8e-33	PF00092	von Willebrand factor type A
pfu_aug2.0_14273.1_13175.t1	1	172	1.3e-30	PF00092	von Willebrand factor type A
pfu_aug2.0_687.1_24301.t1	49	201	2.8e-09	PF00092	von Willebrand factor type A
pfu_aug2.0_4373.1_12642.t1	42	210	2.3e-38	PF00092	von Willebrand factor type A
pfu_aug2.0_1348.1_28224.t1	4	175	4.9e-27	PF00092	von Willebrand factor type A
pfu_aug2.0_129.1_30261.t1	254	334	2.7e-14	PF00092	von Willebrand factor type A
pfu_aug2.0_129.1_30261.t1	19	189	1.6e-35	PF00092	von Willebrand factor type A
pfu_aug2.0_699.1_31068.t1	85	163	3.9e-10	PF00092	von Willebrand factor type A
pfu_aug2.0_262.1_07254.t1	296	457	3.6e-14	PF00092	von Willebrand factor type A
pfu_aug2.0_1807.1_25162.t1	32	203	1.5e-38	PF00092	von Willebrand factor type A
pfu_aug2.0_1807.1_25162.t1	233	388	3.4e-40	PF00092	von Willebrand factor type A
pfu_aug2.0_256.1_20498.t1	13	202	2e-10	PF00092	von Willebrand factor type A
pfu_aug2.0_5329.1_32780.t1	25	98	2.4e-12	PF00092	von Willebrand factor type A
pfu_aug2.0_759.1_31139.t1	40	221	1.7e-30	PF00092	von Willebrand factor type A
pfu_aug2.0_759.1_31139.t1	372	553	6.7e-31	PF00092	von Willebrand factor type A
pfu_aug2.0_1638.1_28430.t1	183	247	8.6e-14	PF00092	von Willebrand factor type A
pfu_aug2.0_181.1_03762.t1	215	378	8e-17	PF00092	von Willebrand factor type A
pfu_aug2.0_834.1_14597.t1	176	298	7.3e-07	PF00092	von Willebrand factor type A
pfu_aug2.0_220.1_00445.t1	287	449	5.4e-19	PF00092	von Willebrand factor type A
pfu_aug2.0_220.1_00445.t1	916	1087	2.7e-38	PF00092	von Willebrand factor type A
pfu_aug2.0_1507.1_24965.t1	28	190	1.6e-29	PF00092	von Willebrand factor type A
pfu_aug2.0_1507.1_24965.t1	674	832	3.3e-16	PF00092	von Willebrand factor type A
pfu_aug2.0_1507.1_24965.t1	480	641	3.5e-22	PF00092	von Willebrand factor type A
pfu_aug2.0_262.1_07255.t1	321	475	7.1e-15	PF00092	von Willebrand factor type A
pfu_aug2.0_620.1_00964.t1	60	234	2.7e-36	PF00092	von Willebrand factor type A
pfu_aug2.0_4466.1_22563.t1	44	218	8.3e-35	PF00092	von Willebrand factor type A
pfu_aug2.0_1700.1_01791.t1	533	705	1.2e-41	PF00092	von Willebrand factor type A
pfu_aug2.0_928.1_27917.t1	10	187	4.1e-09	PF00092	von Willebrand factor type A
pfu_aug2.0_3528.1_29126.t1	2	105	9.3e-17	PF00092	von Willebrand factor type A
pfu_aug2.0_278.1_27154.t1	643	806	9.7e-13	PF00092	von Willebrand factor type A
pfu_aug2.0_7378.1_29574.t1	58	225	1.4e-38	PF00092	von Willebrand factor type A
pfu_aug2.0_9789.1_33063.t1	8	180	7e-38	PF00092	von Willebrand factor type A
pfu_aug2.0_2105.1_18688.t1	734	903	5.4e-30	PF00092	von Willebrand factor type A
pfu_aug2.0_1537.1_24987.t1	2	131	1.2e-18	PF00092	von Willebrand factor type A
pfu_aug2.0_116.1_20275.t1	52	224	1e-38	PF00092	von Willebrand factor type A
pfu_aug2.0_1378.1_28245.t1	4	174	1.1e-32	PF00092	von Willebrand factor type A
pfu_aug2.0_1207.1_24772.t1	46	215	1.2e-25	PF00092	von Willebrand factor type A
pfu_aug2.0_399.1_30722.t1	68	227	4e-17	PF00092	von Willebrand factor type A
pfu_aug2.0_3879.1_32573.t1	1059	1224	1.1e-16	PF00092	von Willebrand factor type A
pfu_aug2.0_3879.1_32573.t1	1267	1438	5.8e-38	PF00092	von Willebrand factor type A
pfu_aug2.0_3879.1_32573.t1	250	412	5e-20	PF00092	von Willebrand factor type A
pfu_aug2.0_7275.1_19578.t1	6	177	4.6e-37	PF00092	von Willebrand factor type A
pfu_aug2.0_36.1_20088.t1	3	87	3.2e-13	PF00092	von Willebrand factor type A
pfu_aug2.0_2105.1_18689.t1	707	856	1e-14	PF00092	von Willebrand factor type A
pfu_aug2.0_2105.1_18689.t1	569	690	2.7e-20	PF00092	von Willebrand factor type A
pfu_aug2.0_36.1_20089.t1	3	86	1.2e-12	PF00092	von Willebrand factor type A
pfu_aug2.0_645.1_17684.t1	35	205	9.3e-30	PF00092	von Willebrand factor type A
pfu_aug2.0_219.1_30448.t1	34	200	2.6e-24	PF00092	von Willebrand factor type A
pfu_aug2.0_96.1_20220.t1	271	439	8.7e-20	PF00092	von Willebrand factor type A
pfu_aug2.0_5997.1_26125.t1	164	337	4e-40	PF00092	von Willebrand factor type A
pfu_aug2.0_53.1_10185.t1	42	214	1.7e-33	PF00092	von Willebrand factor type A
pfu_aug2.0_53.1_10185.t1	360	532	3.9e-33	PF00092	von Willebrand factor type A
pfu_aug2.0_1004.1_14716.t1	307	474	5.2e-37	PF00092	von Willebrand factor type A
pfu_aug2.0_1004.1_14716.t1	20	187	1.3e-34	PF00092	von Willebrand factor type A
pfu_aug2.0_1004.1_14716.t1	497	607	1.9e-15	PF00092	von Willebrand factor type A
pfu_aug2.0_1004.1_14716.t1	672	844	7.9e-26	PF00092	von Willebrand factor type A
pfu_aug2.0_240.1_00488.t1	185	295	6.8e-21	PF00092	von Willebrand factor type A
pfu_aug2.0_240.1_00488.t1	50	181	1.5e-28	PF00092	von Willebrand factor type A
pfu_aug2.0_2105.1_18690.t1	392	541	7.8e-19	PF00092	von Willebrand factor type A
pfu_aug2.0_2105.1_18690.t1	204	370	1.7e-30	PF00092	von Willebrand factor type A
pfu_aug2.0_1314.1_14957.t1	269	439	5.9e-07	PF00092	von Willebrand factor type A
pfu_aug2.0_1427.1_24913.t1	171	341	3e-33	PF00092	von Willebrand factor type A
pfu_aug2.0_1427.1_24913.t1	7	116	5.5e-17	PF00092	von Willebrand factor type A
pfu_aug2.0_1172.1_08212.t1	108	278	8.9e-36	PF00092	von Willebrand factor type A
pfu_aug2.0_762.1_07853.t1	476	642	4.1e-21	PF00092	von Willebrand factor type A
pfu_aug2.0_762.1_07853.t1	277	447	1.7e-27	PF00092	von Willebrand factor type A
pfu_aug2.0_762.1_07853.t1	37	211	7e-38	PF00092	von Willebrand factor type A
pfu_aug2.0_3548.1_29129.t1	443	569	1.5e-05	PF00092	von Willebrand factor type A
pfu_aug2.0_3548.1_29129.t1	256	429	3e-40	PF00092	von Willebrand factor type A
pfu_aug2.0_3548.1_29129.t1	43	217	1.1e-36	PF00092	von Willebrand factor type A
pfu_aug2.0_53.1_10186.t1	85	255	1.1e-10	PF00092	von Willebrand factor type A
pfu_aug2.0_24.1_13432.t1	27	182	7.1e-12	PF00092	von Willebrand factor type A
pfu_aug2.0_1993.1_11975.t1	976	1138	1.6e-38	PF00092	von Willebrand factor type A
pfu_aug2.0_1993.1_11975.t1	1167	1339	1.2e-48	PF00092	von Willebrand factor type A
pfu_aug2.0_1993.1_11975.t1	782	953	5.2e-50	PF00092	von Willebrand factor type A
pfu_aug2.0_1993.1_11975.t1	513	684	5.3e-46	PF00092	von Willebrand factor type A
pfu_aug2.0_304.1_13968.t1	237	406	8.1e-28	PF00092	von Willebrand factor type A
pfu_aug2.0_304.1_13968.t1	36	208	3.5e-40	PF00092	von Willebrand factor type A
pfu_aug2.0_403.1_10733.t1	217	358	7e-14	PF00092	von Willebrand factor type A
pfu_aug2.0_403.1_10733.t1	34	176	1.7e-09	PF00092	von Willebrand factor type A
pfu_aug2.0_96.1_20221.t1	224	311	2.4e-09	PF00092	von Willebrand factor type A
pfu_aug2.0_2117.1_25305.t1	162	332	6.1e-34	PF00092	von Willebrand factor type A
pfu_aug2.0_4748.1_29339.t1	1	167	6e-37	PF00092	von Willebrand factor type A
pfu_aug2.0_613.1_10991.t1	928	1096	1.5e-37	PF00092	von Willebrand factor type A
pfu_aug2.0_613.1_10991.t1	2181	2348	7.4e-37	PF00092	von Willebrand factor type A
pfu_aug2.0_2098.1_28674.t1	175	346	2.8e-43	PF00092	von Willebrand factor type A
pfu_aug2.0_2098.1_28674.t1	2	81	3e-15	PF00092	von Willebrand factor type A
pfu_aug2.0_96.1_20222.t1	266	434	1e-18	PF00092	von Willebrand factor type A
pfu_aug2.0_219.1_30450.t1	1	160	2.2e-21	PF00092	von Willebrand factor type A
pfu_aug2.0_92.1_06915.t1	102	272	3.4e-34	PF00092	von Willebrand factor type A
pfu_aug2.0_1427.1_24913.t2	7	116	5.3e-17	PF00092	von Willebrand factor type A
pfu_aug2.0_1427.1_24913.t2	166	336	2.9e-33	PF00092	von Willebrand factor type A
pfu_aug2.0_160.1_00337.t1	1172	1315	1.1e-16	PF00092	von Willebrand factor type A
pfu_aug2.0_160.1_00337.t1	32	184	3.4e-13	PF00092	von Willebrand factor type A
pfu_aug2.0_160.1_00337.t1	766	858	6.6e-07	PF00092	von Willebrand factor type A
pfu_aug2.0_2059.1_32028.t1	1622	1801	2.3e-09	PF00092	von Willebrand factor type A
pfu_aug2.0_15101.1_06546.t1	47	89	1.1e-05	PF00092	von Willebrand factor type A
pfu_aug2.0_421.1_04155.t1	269	428	4.8e-14	PF00092	von Willebrand factor type A
pfu_aug2.0_304.1_13969.t1	1975	2147	1.9e-39	PF00092	von Willebrand factor type A
pfu_aug2.0_304.1_13969.t1	1161	1329	4.3e-22	PF00092	von Willebrand factor type A
pfu_aug2.0_304.1_13969.t1	2564	2735	7.5e-42	PF00092	von Willebrand factor type A
pfu_aug2.0_304.1_13969.t1	5822	5975	2.7e-19	PF00092	von Willebrand factor type A
pfu_aug2.0_304.1_13969.t1	3557	3726	1.9e-24	PF00092	von Willebrand factor type A
pfu_aug2.0_304.1_13969.t1	5154	5318	5.1e-29	PF00092	von Willebrand factor type A
pfu_aug2.0_304.1_13969.t1	478	636	1.2e-14	PF00092	von Willebrand factor type A
pfu_aug2.0_304.1_13969.t1	1	164	3.5e-23	PF00092	von Willebrand factor type A
pfu_aug2.0_304.1_13969.t1	5595	5759	6.3e-24	PF00092	von Willebrand factor type A
pfu_aug2.0_304.1_13969.t1	4337	4509	2.1e-39	PF00092	von Willebrand factor type A
pfu_aug2.0_304.1_13969.t1	4743	4914	6.6e-41	PF00092	von Willebrand factor type A
pfu_aug2.0_304.1_13969.t1	1591	1764	3.2e-40	PF00092	von Willebrand factor type A
pfu_aug2.0_304.1_13969.t1	4134	4305	4.1e-40	PF00092	von Willebrand factor type A
pfu_aug2.0_304.1_13969.t1	2957	3128	1.2e-40	PF00092	von Willebrand factor type A
pfu_aug2.0_304.1_13969.t1	6048	6217	9.4e-43	PF00092	von Willebrand factor type A
pfu_aug2.0_304.1_13969.t1	3156	3325	1.9e-24	PF00092	von Willebrand factor type A
pfu_aug2.0_304.1_13969.t1	2754	2923	4.6e-24	PF00092	von Willebrand factor type A
pfu_aug2.0_304.1_13969.t1	3367	3538	4.1e-42	PF00092	von Willebrand factor type A
pfu_aug2.0_304.1_13969.t1	5368	5542	2e-39	PF00092	von Willebrand factor type A
pfu_aug2.0_304.1_13969.t1	1392	1565	8.4e-42	PF00092	von Willebrand factor type A
pfu_aug2.0_304.1_13969.t1	975	1135	3.1e-17	PF00092	von Willebrand factor type A
pfu_aug2.0_304.1_13969.t1	3760	3932	2.6e-41	PF00092	von Willebrand factor type A
pfu_aug2.0_304.1_13969.t1	208	381	5.6e-21	PF00092	von Willebrand factor type A
pfu_aug2.0_304.1_13969.t1	6274	6442	3.7e-34	PF00092	von Willebrand factor type A
pfu_aug2.0_304.1_13969.t1	4944	5108	1.4e-26	PF00092	von Willebrand factor type A
pfu_aug2.0_304.1_13969.t1	2174	2347	1.6e-40	PF00092	von Willebrand factor type A
pfu_aug2.0_304.1_13969.t1	4541	4713	2.1e-41	PF00092	von Willebrand factor type A
pfu_aug2.0_727.1_24341.t1	2	170	1.8e-36	PF00092	von Willebrand factor type A
pfu_aug2.0_1427.1_24914.t1	68	239	1.9e-32	PF00092	von Willebrand factor type A
pfu_aug2.0_219.1_30451.t1	2	158	1.3e-24	PF00092	von Willebrand factor type A
pfu_aug2.0_4392.1_09319.t1	10	179	1.7e-37	PF00092	von Willebrand factor type A
pfu_aug2.0_160.1_00338.t1	38	205	3.9e-22	PF00092	von Willebrand factor type A
pfu_aug2.0_403.1_10734.t2	53	188	1e-16	PF00092	von Willebrand factor type A
pfu_aug2.0_403.1_10734.t2	235	392	6.9e-18	PF00092	von Willebrand factor type A
Pfu_cdna2.0_089203 (BMSP)	35	205	7.1e-35	PF00092	von Willebrand factor type A
Pfu_cdna2.0_089203 (BMSP)	247	416	1.4e-32	PF00092	von Willebrand factor type A
Pfu_cdna2.0_089203 (BMSP)	457	625	2.6e-31	PF00092	von Willebrand factor type A
Pfu_cdna2.0_089203 (BMSP)	671	840	2.8e-18	PF00092	von Willebrand factor type A
CGI_10014167	202	371	1e-15	PF00092	von Willebrand factor type A
CGI_10005977	220	391	3.7e-38	PF00092	von Willebrand factor type A
CGI_10005977	7	180	7.2e-40	PF00092	von Willebrand factor type A
CGI_10022004	316	495	1.2e-33	PF00092	von Willebrand factor type A
CGI_10022004	531	701	4.3e-29	PF00092	von Willebrand factor type A
CGI_10022004	109	281	8.4e-35	PF00092	von Willebrand factor type A
CGI_10005978	163	335	1.3e-38	PF00092	von Willebrand factor type A
CGI_10005978	2	84	1.2e-16	PF00092	von Willebrand factor type A
CGI_10017944	182	352	5.9e-28	PF00092	von Willebrand factor type A
CGI_10001323	459	619	1.1e-22	PF00092	von Willebrand factor type A
CGI_10001323	40	212	7.8e-42	PF00092	von Willebrand factor type A
CGI_10001323	235	388	4.4e-27	PF00092	von Willebrand factor type A
CGI_10022005	93	261	3.3e-27	PF00092	von Willebrand factor type A
CGI_10022005	8	76	3.8e-09	PF00092	von Willebrand factor type A
CGI_10006697	1	163	4.9e-31	PF00092	von Willebrand factor type A
CGI_10015689	277	438	2.3e-39	PF00092	von Willebrand factor type A
CGI_10020232	28	201	2.3e-41	PF00092	von Willebrand factor type A
CGI_10020232	452	620	5.3e-18	PF00092	von Willebrand factor type A
CGI_10020232	255	423	2.1e-26	PF00092	von Willebrand factor type A
CGI_10004818	372	530	2.5e-16	PF00092	von Willebrand factor type A
CGI_10004818	756	923	6.8e-15	PF00092	von Willebrand factor type A
CGI_10004818	554	720	3.7e-20	PF00092	von Willebrand factor type A
CGI_10017669	9	90	8.5e-10	PF00092	von Willebrand factor type A
CGI_10020050	210	375	5.1e-28	PF00092	von Willebrand factor type A
CGI_10020050	1023	1187	2.7e-26	PF00092	von Willebrand factor type A
CGI_10020050	395	531	3.9e-15	PF00092	von Willebrand factor type A
CGI_10028028	54	234	1.2e-12	PF00092	von Willebrand factor type A
CGI_10022037	136	249	5.1e-19	PF00092	von Willebrand factor type A
CGI_10006681	1	143	1.1e-28	PF00092	von Willebrand factor type A
CGI_10020182	22	198	1.8e-20	PF00092	von Willebrand factor type A
CGI_10003195	42	214	5.3e-42	PF00092	von Willebrand factor type A
CGI_10003195	2771	2945	1.4e-27	PF00092	von Willebrand factor type A
CGI_10003195	1280	1433	8.6e-28	PF00092	von Willebrand factor type A
CGI_10003195	2579	2753	6.3e-42	PF00092	von Willebrand factor type A
CGI_10003195	242	409	2.2e-24	PF00092	von Willebrand factor type A
CGI_10003195	1902	2074	7.9e-37	PF00092	von Willebrand factor type A
CGI_10003195	665	837	5.3e-42	PF00092	von Willebrand factor type A
CGI_10003195	860	1013	7.6e-28	PF00092	von Willebrand factor type A
CGI_10003195	2353	2525	3e-23	PF00092	von Willebrand factor type A
CGI_10003195	1066	1239	1.9e-43	PF00092	von Willebrand factor type A
CGI_10003195	2129	2296	4.6e-23	PF00092	von Willebrand factor type A
CGI_10003195	1492	1648	1e-28	PF00092	von Willebrand factor type A
CGI_10003195	1704	1851	5.9e-19	PF00092	von Willebrand factor type A
CGI_10003195	453	607	3e-23	PF00092	von Willebrand factor type A
CGI_10011175	26	195	5.1e-27	PF00092	von Willebrand factor type A
CGI_10009494	510	682	8.1e-16	PF00092	von Willebrand factor type A
CGI_10009494	320	491	1.6e-21	PF00092	von Willebrand factor type A
CGI_10006107	32	202	1.2e-39	PF00092	von Willebrand factor type A
CGI_10006107	233	405	1e-38	PF00092	von Willebrand factor type A
CGI_10025571	179	321	1.5e-07	PF00092	von Willebrand factor type A
CGI_10013971	222	400	1.2e-17	PF00092	von Willebrand factor type A
CGI_10007837	109	272	1.1e-27	PF00092	von Willebrand factor type A
CGI_10023716	25	197	8.9e-29	PF00092	von Willebrand factor type A
CGI_10023716	224	398	6e-48	PF00092	von Willebrand factor type A
CGI_10020051	148	312	7.6e-29	PF00092	von Willebrand factor type A
CGI_10028029	16	196	2.2e-12	PF00092	von Willebrand factor type A
CGI_10023717	793	964	1.3e-44	PF00092	von Willebrand factor type A
CGI_10023717	593	764	1e-48	PF00092	von Willebrand factor type A
CGI_10023717	327	498	2.3e-42	PF00092	von Willebrand factor type A
CGI_10023717	993	1165	5.4e-50	PF00092	von Willebrand factor type A
CGI_10024716	30	178	3.8e-07	PF00092	von Willebrand factor type A
CGI_10023626	17	176	1.3e-39	PF00092	von Willebrand factor type A
CGI_10015700	765	933	3e-19	PF00092	von Willebrand factor type A
CGI_10015700	35	205	1.2e-17	PF00092	von Willebrand factor type A
CGI_10007447	35	202	1.1e-29	PF00092	von Willebrand factor type A
CGI_10007447	206	380	2e-35	PF00092	von Willebrand factor type A
CGI_10004890	20	180	2.5e-39	PF00092	von Willebrand factor type A
CGI_10019228	36	209	9e-47	PF00092	von Willebrand factor type A
CGI_10019228	287	458	9.9e-41	PF00092	von Willebrand factor type A
CGI_10021423	3	95	2.5e-20	PF00092	von Willebrand factor type A
CGI_10010319	45	210	7.6e-29	PF00092	von Willebrand factor type A
CGI_10015556	105	276	8.8e-42	PF00092	von Willebrand factor type A
CGI_10024717	17	173	2.5e-06	PF00092	von Willebrand factor type A
CGI_10007979	2111	2279	1e-06	PF00092	von Willebrand factor type A
CGI_10007979	274	409	6.2e-06	PF00092	von Willebrand factor type A
CGI_10007979	969	1135	2.5e-09	PF00092	von Willebrand factor type A
CGI_10007979	2308	2480	2.2e-21	PF00092	von Willebrand factor type A
CGI_10007979	1409	1573	1.4e-15	PF00092	von Willebrand factor type A
CGI_10007979	2510	2676	3.8e-18	PF00092	von Willebrand factor type A
CGI_10007979	1173	1312	2.4e-13	PF00092	von Willebrand factor type A
CGI_10008123	209	380	1.9e-19	PF00092	von Willebrand factor type A
CGI_10014497	15	179	5.1e-26	PF00092	von Willebrand factor type A
CGI_10006943	358	512	2.6e-09	PF00092	von Willebrand factor type A
CGI_10012379	410	580	1e-39	PF00092	von Willebrand factor type A
CGI_10018429	245	417	9.8e-38	PF00092	von Willebrand factor type A
CGI_10018429	12	184	4.8e-39	PF00092	von Willebrand factor type A
CGI_10016810	15	115	1e-10	PF00092	von Willebrand factor type A
CGI_10014498	11	175	4.5e-27	PF00092	von Willebrand factor type A
CGI_10013334	40	208	1.8e-08	PF00092	von Willebrand factor type A
CGI_10013334	917	1085	6.7e-12	PF00092	von Willebrand factor type A
CGI_10007840	270	432	6e-31	PF00092	von Willebrand factor type A
CGI_10018430	12	184	1.4e-41	PF00092	von Willebrand factor type A
CGI_10023387	612	783	8.6e-17	PF00092	von Willebrand factor type A
CGI_10027378	8	171	2.1e-15	PF00092	von Willebrand factor type A
CGI_10012792	24	181	1e-10	PF00092	von Willebrand factor type A
CGI_10003288	70	240	2.6e-32	PF00092	von Willebrand factor type A
CGI_10003288	252	372	6.7e-22	PF00092	von Willebrand factor type A
CGI_10003774	23	192	1.5e-39	PF00092	von Willebrand factor type A
CGI_10006691	203	373	2.6e-41	PF00092	von Willebrand factor type A
CGI_10006691	3	160	8.1e-22	PF00092	von Willebrand factor type A
CGI_10004086	9	151	9.7e-10	PF00092	von Willebrand factor type A
CGI_10004086	849	960	4e-05	PF00092	von Willebrand factor type A
CGI_10003954	1270	1371	1.6e-06	PF00092	von Willebrand factor type A
CGI_10003954	520	686	2.6e-17	PF00092	von Willebrand factor type A
CGI_10024253	65	238	6.6e-42	PF00092	von Willebrand factor type A
CGI_10024857	37	199	5.7e-38	PF00092	von Willebrand factor type A
CGI_10028418	6	188	4.5e-10	PF00092	von Willebrand factor type A
CGI_10003289	242	412	2.3e-29	PF00092	von Willebrand factor type A
CGI_10003289	27	206	9.7e-35	PF00092	von Willebrand factor type A
CGI_10028014	642	710	3.1e-09	PF00092	von Willebrand factor type A
CGI_10013230	80	251	1.3e-20	PF00092	von Willebrand factor type A
CGI_10013230	299	457	7e-13	PF00092	von Willebrand factor type A
CGI_10013230	715	885	3.1e-23	PF00092	von Willebrand factor type A
CGI_10013230	904	1076	3.9e-43	PF00092	von Willebrand factor type A
CGI_10013230	497	670	7.1e-12	PF00092	von Willebrand factor type A
CGI_10025212	75	244	6.5e-46	PF00092	von Willebrand factor type A
CGI_10025212	454	629	2.4e-37	PF00092	von Willebrand factor type A
CGI_10025212	267	437	6.1e-45	PF00092	von Willebrand factor type A
CGI_10010564	1146	1306	4.2e-17	PF00092	von Willebrand factor type A
CGI_10010565	104	270	1.5e-33	PF00092	von Willebrand factor type A
CGI_10012443	225	397	6.8e-14	PF00092	von Willebrand factor type A
CGI_10021800	411	564	6.9e-15	PF00092	von Willebrand factor type A
CGI_10021800	220	381	9.5e-28	PF00092	von Willebrand factor type A
CGI_10014502	34	193	1e-25	PF00092	von Willebrand factor type A
CGI_10019585	595	721	1.2e-27	PF00092	von Willebrand factor type A
CGI_10019585	218	388	2.7e-43	PF00092	von Willebrand factor type A
CGI_10019585	27	199	1.9e-42	PF00092	von Willebrand factor type A
CGI_10019585	905	1075	9.3e-42	PF00092	von Willebrand factor type A
CGI_10019585	731	888	9.3e-31	PF00092	von Willebrand factor type A
CGI_10019585	407	579	9.4e-39	PF00092	von Willebrand factor type A
CGI_10019508	77	249	1.9e-30	PF00092	von Willebrand factor type A
CGI_10022002	1257	1429	2.7e-35	PF00092	von Willebrand factor type A
CGI_10022002	3	175	6.8e-38	PF00092	von Willebrand factor type A
CGI_10022002	1100	1222	2.1e-20	PF00092	von Willebrand factor type A
CGI_10010936	181	349	1.1e-41	PF00092	von Willebrand factor type A
CGI_10008455	26	198	4.6e-37	PF00092	von Willebrand factor type A
CGI_10008455	214	384	1e-38	PF00092	von Willebrand factor type A
CGI_10017942	181	352	1.2e-38	PF00092	von Willebrand factor type A
CGI_10016875	404	528	2.5e-18	PF00092	von Willebrand factor type A
CGI_10016875	208	366	1.8e-13	PF00092	von Willebrand factor type A
CGI_10016875	549	692	1.5e-16	PF00092	von Willebrand factor type A
CGI_10023231	31	204	6.6e-41	PF00092	von Willebrand factor type A
CGI_10023231	447	610	7.4e-07	PF00092	von Willebrand factor type A
CGI_10023231	245	414	2.4e-41	PF00092	von Willebrand factor type A
CGI_10022003	86	258	3.3e-35	PF00092	von Willebrand factor type A
CGI_10022003	5	50	8.4e-06	PF00092	von Willebrand factor type A
CGI_10022006	129	298	2.5e-32	PF00092	von Willebrand factor type A
CGI_10020233	306	459	1.6e-20	PF00092	von Willebrand factor type A
CGI_10020233	116	289	1.7e-38	PF00092	von Willebrand factor type A
CGI_10020233	507	684	4.3e-14	PF00092	von Willebrand factor type A
CGI_10016016	3	163	5.3e-27	PF00092	von Willebrand factor type A
CGI_10016879	94	203	2.8e-12	PF00092	von Willebrand factor type A
CGI_10000757	1	126	8.5e-23	PF00092	von Willebrand factor type A
CGI_10026671	837	1006	5.5e-17	PF00092	von Willebrand factor type A
CGI_10003224	387	566	1.7e-18	PF00092	von Willebrand factor type A
CGI_10026760	851	1009	8.9e-17	PF00092	von Willebrand factor type A
CGI_10026760	686	815	5.1e-07	PF00092	von Willebrand factor type A
CGI_10009656	1	134	5.8e-30	PF00092	von Willebrand factor type A
CGI_10009591	68	118	2.7e-05	PF00092	von Willebrand factor type A
CGI_10009657	638	801	1.1e-40	PF00092	von Willebrand factor type A
CGI_10016880	23	187	4e-29	PF00092	von Willebrand factor type A
CGI_10026902	131	296	7e-35	PF00092	von Willebrand factor type A
CGI_10020899	128	297	6.7e-42	PF00092	von Willebrand factor type A
CGI_10025112	2	94	1.3e-13	PF00092	von Willebrand factor type A
CGI_10009840	694	857	1.8e-10	PF00092	von Willebrand factor type A
CGI_10004966	316	475	7.8e-19	PF00092	von Willebrand factor type A
CGI_10004749	238	403	5.6e-16	PF00092	von Willebrand factor type A
CGI_10016881	14	186	2.4e-35	PF00092	von Willebrand factor type A
CGI_10003572	305	481	7.2e-20	PF00092	von Willebrand factor type A
CGI_10026000	168	324	1e-31	PF00092	von Willebrand factor type A
CGI_10018478	89	259	1.6e-36	PF00092	von Willebrand factor type A
CGI_10024897	693	862	2e-37	PF00092	von Willebrand factor type A
CGI_10024897	335	504	1.2e-38	PF00092	von Willebrand factor type A
CGI_10020369	281	411	2.4e-14	PF00092	von Willebrand factor type A
CGI_10018479	187	356	3.3e-39	PF00092	von Willebrand factor type A
CGI_10023179	45	215	7.8e-43	PF00092	von Willebrand factor type A
CGI_10025340	81	243	2.5e-07	PF00092	von Willebrand factor type A
CGI_10025340	279	437	2.3e-17	PF00092	von Willebrand factor type A
CGI_10000977	2	77	2.1e-10	PF00092	von Willebrand factor type A
CGI_10011057	1523	1688	4.2e-12	PF00092	von Willebrand factor type A
CGI_10011057	38	201	1.5e-21	PF00092	von Willebrand factor type A
CGI_10011057	601	738	1.4e-12	PF00092	von Willebrand factor type A
CGI_10011057	1740	1890	3.9e-16	PF00092	von Willebrand factor type A
CGI_10018754	346	514	7.6e-37	PF00092	von Willebrand factor type A
CGI_10010058	7	183	2e-17	PF00092	von Willebrand factor type A
CGI_10024466	28	182	4.3e-11	PF00092	von Willebrand factor type A
CGI_10018480	125	293	1.4e-39	PF00092	von Willebrand factor type A
CGI_10025773	108	273	1.1e-35	PF00092	von Willebrand factor type A
CGI_10023115	8	183	4.5e-25	PF00092	von Willebrand factor type A
CGI_10001561	304	379	8.9e-06	PF00092	von Willebrand factor type A
CGI_10001561	119	283	1.5e-28	PF00092	von Willebrand factor type A
CGI_10018755	351	517	2.3e-27	PF00092	von Willebrand factor type A
CGI_10018755	556	729	1.2e-42	PF00092	von Willebrand factor type A
CGI_10018755	755	917	3e-23	PF00092	von Willebrand factor type A
CGI_10007835	202	366	1.4e-27	PF00092	von Willebrand factor type A
CGI_10017473	3	139	3e-21	PF00092	von Willebrand factor type A
CGI_10025569	202	371	1.1e-16	PF00092	von Willebrand factor type A
CGI_10013134	202	364	3.1e-12	PF00092	von Willebrand factor type A
CGI_10023116	23	187	3.1e-34	PF00092	von Willebrand factor type A
CGI_10020678	167	334	6.9e-10	PF00092	von Willebrand factor type A
CGI_10009194	679	845	6.3e-19	PF00092	von Willebrand factor type A
CGI_10009194	234	402	5.8e-32	PF00092	von Willebrand factor type A
CGI_10009194	23	189	2.4e-34	PF00092	von Willebrand factor type A
CGI_10009194	445	611	1.9e-30	PF00092	von Willebrand factor type A
CGI_10027000	186	354	1.7e-41	PF00092	von Willebrand factor type A
CGI_10011578	69	239	4.3e-39	PF00092	von Willebrand factor type A
Lgi_126255	44	222	5.2e-22	PF00092	von Willebrand factor type A
Lgi_156327	60	197	6.9e-13	PF00092	von Willebrand factor type A
Lgi_156327	244	393	7e-10	PF00092	von Willebrand factor type A
Lgi_239707	132	218	2.2e-15	PF00092	von Willebrand factor type A
Lgi_238606	56	221	4.5e-25	PF00092	von Willebrand factor type A
Lgi_176673	14	162	2.8e-08	PF00092	von Willebrand factor type A
Lgi_231503	43	216	2.4e-38	PF00092	von Willebrand factor type A
Lgi_69761	10	94	2.6e-23	PF00092	von Willebrand factor type A
Lgi_233176	28	203	1.4e-40	PF00092	von Willebrand factor type A
Lgi_233176	310	485	3.7e-41	PF00092	von Willebrand factor type A
Lgi_115133	6	175	1.5e-39	PF00092	von Willebrand factor type A
Lgi_174153	41	203	2.5e-27	PF00092	von Willebrand factor type A
Lgi_58961	2	111	2e-21	PF00092	von Willebrand factor type A
Lgi_176826	4	95	2e-12	PF00092	von Willebrand factor type A
Lgi_193666	239	417	1.8e-23	PF00092	von Willebrand factor type A
Lgi_232022	34	198	5.5e-29	PF00092	von Willebrand factor type A
Lgi_162917	78	240	1.2e-30	PF00092	von Willebrand factor type A
Lgi_121960	7	178	2.5e-46	PF00092	von Willebrand factor type A
Lgi_74212	4	178	7.4e-12	PF00092	von Willebrand factor type A
Lgi_171761	159	319	3.2e-33	PF00092	von Willebrand factor type A
Lgi_166655	2	165	1.3e-27	PF00092	von Willebrand factor type A
Lgi_118058	244	413	5.9e-39	PF00092	von Willebrand factor type A
Lgi_118058	16	188	3e-39	PF00092	von Willebrand factor type A
Lgi_230254	2562	2714	4.7e-08	PF00092	von Willebrand factor type A
Lgi_229148	323	485	2.5e-18	PF00092	von Willebrand factor type A
Lgi_112071	2	173	2.8e-38	PF00092	von Willebrand factor type A
Lgi_126742	7	177	1.3e-40	PF00092	von Willebrand factor type A
Lgi_166656	3	143	2.8e-20	PF00092	von Willebrand factor type A
Lgi_107242	275	451	2.5e-21	PF00092	von Willebrand factor type A
Lgi_69208	1	112	7.2e-21	PF00092	von Willebrand factor type A
Lgi_236717	33	188	3e-27	PF00092	von Willebrand factor type A
Lgi_236717	215	380	5.6e-31	PF00092	von Willebrand factor type A
Lgi_59949	16	61	5.1e-08	PF00092	von Willebrand factor type A
Lgi_74980	3	172	3e-32	PF00092	von Willebrand factor type A
Lgi_74980	189	238	3.8e-08	PF00092	von Willebrand factor type A
Lgi_67581	9	179	8.9e-41	PF00092	von Willebrand factor type A
Lgi_146259	243	401	7.4e-19	PF00092	von Willebrand factor type A
Lgi_174892	10	185	2.7e-09	PF00092	von Willebrand factor type A
Lgi_67588	8	178	8.5e-41	PF00092	von Willebrand factor type A
Lgi_238600	247	421	2.1e-14	PF00092	von Willebrand factor type A
Lgi_134694	9	179	9.3e-36	PF00092	von Willebrand factor type A
Lgi_105230	242	418	9.1e-21	PF00092	von Willebrand factor type A
Lgi_119099	17	190	8.4e-10	PF00092	von Willebrand factor type A
Lgi_236719	30	195	6.5e-30	PF00092	von Willebrand factor type A
Lgi_236719	396	556	1e-30	PF00092	von Willebrand factor type A
Lgi_236719	213	378	1.3e-27	PF00092	von Willebrand factor type A
Lgi_67597	1	177	1.2e-42	PF00092	von Willebrand factor type A
Lgi_153277	82	253	2.1e-20	PF00092	von Willebrand factor type A
Lgi_126268	243	402	3e-20	PF00092	von Willebrand factor type A
Lgi_122049	8	180	8.9e-44	PF00092	von Willebrand factor type A
Lgi_134745	22	190	4.2e-36	PF00092	von Willebrand factor type A
Lgi_231504	26	199	9.1e-37	PF00092	von Willebrand factor type A
Lgi_165858	247	374	2.6e-08	PF00092	von Willebrand factor type A
Lgi_233055	68	240	1.4e-27	PF00092	von Willebrand factor type A
Lgi_233236	285	447	1.2e-14	PF00092	von Willebrand factor type A
Lgi_173861	262	416	8.2e-18	PF00092	von Willebrand factor type A
Lgi_162896	197	346	1.2e-22	PF00092	von Willebrand factor type A
Lgi_239537	37	191	3.7e-12	PF00092	von Willebrand factor type A
Lgi_238400	30	178	5.1e-13	PF00092	von Willebrand factor type A
Lgi_230072	183	351	2.3e-35	PF00092	von Willebrand factor type A
Lgi_238844	313	467	4.7e-20	PF00092	von Willebrand factor type A
Lgi_234764	1077	1230	1.9e-18	PF00092	von Willebrand factor type A
Lgi_234764	683	853	5.7e-39	PF00092	von Willebrand factor type A
Lgi_234764	1774	1936	1.1e-24	PF00092	von Willebrand factor type A
Lgi_234764	2251	2422	1.2e-40	PF00092	von Willebrand factor type A
Lgi_234764	2022	2193	8.2e-24	PF00092	von Willebrand factor type A
Lgi_234764	2477	2647	5.2e-33	PF00092	von Willebrand factor type A
Lgi_234764	881	1049	2.1e-31	PF00092	von Willebrand factor type A
Lgi_234764	48	217	1.2e-36	PF00092	von Willebrand factor type A
Lgi_234764	479	648	9.6e-37	PF00092	von Willebrand factor type A
Lgi_234764	264	433	6.1e-37	PF00092	von Willebrand factor type A
Lgi_234764	1539	1719	2.4e-31	PF00092	von Willebrand factor type A
Lgi_234764	1317	1483	3.1e-18	PF00092	von Willebrand factor type A
Lgi_79448	1	92	4.4e-22	PF00092	von Willebrand factor type A
Lgi_126818	4	173	1.4e-40	PF00092	von Willebrand factor type A
Lgi_79695	1	84	2.1e-12	PF00092	von Willebrand factor type A
Lgi_145718	1	86	5.4e-16	PF00092	von Willebrand factor type A
Lgi_233460	32	195	1.7e-28	PF00092	von Willebrand factor type A
Lgi_87413	4	167	2.4e-39	PF00092	von Willebrand factor type A
Lgi_126343	268	446	5.4e-22	PF00092	von Willebrand factor type A
Lgi_155294	83	244	9.9e-30	PF00092	von Willebrand factor type A
Lgi_155995	692	855	1.6e-36	PF00092	von Willebrand factor type A
Lgi_213774	1610	1787	2.7e-05	PF00092	von Willebrand factor type A
Lgi_126839	8	178	2.4e-40	PF00092	von Willebrand factor type A
Lgi_159256	583	746	4.9e-25	PF00092	von Willebrand factor type A
Lgi_228264	42	206	9.2e-27	PF00092	von Willebrand factor type A
Lgi_160181	152	332	2.5e-24	PF00092	von Willebrand factor type A
Lgi_231577	228	396	2.5e-24	PF00092	von Willebrand factor type A
Lgi_231577	27	199	1.5e-29	PF00092	von Willebrand factor type A
Lgi_228107	11	187	1.7e-07	PF00092	von Willebrand factor type A
Lgi_73285	234	392	1.9e-20	PF00092	von Willebrand factor type A
Lgi_140660	202	286	2.3e-13	PF00092	von Willebrand factor type A
Lgi_140660	19	187	8.1e-30	PF00092	von Willebrand factor type A
Lgi_123318	1	169	3.8e-39	PF00092	von Willebrand factor type A
Ocbimv22025809m.p	49	222	3.1e-41	PF00092	von Willebrand factor type A
Ocbimv22014892m.p	268	447	8.3e-19	PF00092	von Willebrand factor type A
Ocbimv22023477m.p	117	295	5.5e-26	PF00092	von Willebrand factor type A
Ocbimv22020573m.p	715	887	7.2e-42	PF00092	von Willebrand factor type A
Ocbimv22020573m.p	33	205	6.7e-45	PF00092	von Willebrand factor type A
Ocbimv22020573m.p	484	656	7.1e-46	PF00092	von Willebrand factor type A
Ocbimv22037987m.p	8	182	3.2e-47	PF00092	von Willebrand factor type A
Ocbimv22016718m.p	264	351	2.9e-11	PF00092	von Willebrand factor type A
Ocbimv22016593m.p	416	593	2.9e-05	PF00092	von Willebrand factor type A
Ocbimv22005285m.p	252	425	2e-38	PF00092	von Willebrand factor type A
Ocbimv22005285m.p	932	1099	1.7e-29	PF00092	von Willebrand factor type A
Ocbimv22005285m.p	703	870	2.3e-16	PF00092	von Willebrand factor type A
Ocbimv22005285m.p	479	634	3.9e-28	PF00092	von Willebrand factor type A
Ocbimv22005285m.p	16	186	3.3e-28	PF00092	von Willebrand factor type A
Ocbimv22021683m.p	37	208	6.4e-40	PF00092	von Willebrand factor type A
Ocbimv22021683m.p	930	1101	1e-45	PF00092	von Willebrand factor type A
Ocbimv22021683m.p	532	704	1.1e-45	PF00092	von Willebrand factor type A
Ocbimv22021683m.p	286	457	1.1e-41	PF00092	von Willebrand factor type A
Ocbimv22021683m.p	733	904	5e-41	PF00092	von Willebrand factor type A
Ocbimv22020583m.p	32	205	1.3e-43	PF00092	von Willebrand factor type A
Ocbimv22034808m.p	236	407	3.4e-39	PF00092	von Willebrand factor type A
Ocbimv22034808m.p	424	594	6.1e-37	PF00092	von Willebrand factor type A
Ocbimv22034808m.p	46	217	1.1e-41	PF00092	von Willebrand factor type A
Ocbimv22002404m.p	229	268	2.9e-07	PF00092	von Willebrand factor type A
Ocbimv22002404m.p	26	201	1.2e-36	PF00092	von Willebrand factor type A
Ocbimv22012237m.p	30	203	7.1e-28	PF00092	von Willebrand factor type A
Ocbimv22020584m.p	32	205	1.2e-43	PF00092	von Willebrand factor type A
Ocbimv22011287m.p	10	145	1.6e-24	PF00092	von Willebrand factor type A
Ocbimv22013060m.p	120	290	6e-35	PF00092	von Willebrand factor type A
Ocbimv22016107m.p	272	429	1.5e-12	PF00092	von Willebrand factor type A
Ocbimv22038474m.p	53	221	2.5e-37	PF00092	von Willebrand factor type A
Ocbimv22036117m.p	1	161	2.5e-12	PF00092	von Willebrand factor type A
Ocbimv22002405m.p	237	276	3e-07	PF00092	von Willebrand factor type A
Ocbimv22002405m.p	26	201	1.3e-36	PF00092	von Willebrand factor type A
Ocbimv22006430m.p	34	204	1.1e-31	PF00092	von Willebrand factor type A
Ocbimv22011288m.p	34	202	2.4e-41	PF00092	von Willebrand factor type A
Ocbimv22011288m.p	234	399	2.8e-34	PF00092	von Willebrand factor type A
Ocbimv22012238m.p	50	219	2.9e-26	PF00092	von Willebrand factor type A
Ocbimv22036118m.p	298	470	5.6e-37	PF00092	von Willebrand factor type A
Ocbimv22036118m.p	9	183	1.2e-41	PF00092	von Willebrand factor type A
Ocbimv22016108m.p	272	429	1.5e-12	PF00092	von Willebrand factor type A
Ocbimv22002406m.p	3	169	1.1e-36	PF00092	von Willebrand factor type A
Ocbimv22013061m.p	41	213	9.2e-37	PF00092	von Willebrand factor type A
Ocbimv22005035m.p	180	349	4e-40	PF00092	von Willebrand factor type A
Ocbimv22003785m.p	56	221	9.7e-28	PF00092	von Willebrand factor type A
Ocbimv22012239m.p	7	178	4.1e-35	PF00092	von Willebrand factor type A
Ocbimv22014598m.p	68	240	1.1e-34	PF00092	von Willebrand factor type A
Ocbimv22002407m.p	1	149	5e-25	PF00092	von Willebrand factor type A
Ocbimv22013062m.p	3	161	1.7e-13	PF00092	von Willebrand factor type A
Ocbimv22025803m.p	225	396	2.4e-43	PF00092	von Willebrand factor type A
Ocbimv22025803m.p	861	1033	3.9e-45	PF00092	von Willebrand factor type A
Ocbimv22012240m.p	34	206	6.2e-34	PF00092	von Willebrand factor type A
Ocbimv22023244m.p	2	86	7e-17	PF00092	von Willebrand factor type A
Ocbimv22013063m.p	6	156	4.2e-16	PF00092	von Willebrand factor type A
Ocbimv22005036m.p	180	349	7.3e-40	PF00092	von Willebrand factor type A
Ocbimv22003786m.p	1	143	1.6e-26	PF00092	von Willebrand factor type A
Ocbimv22003787m.p	15	183	2.7e-35	PF00092	von Willebrand factor type A
Ocbimv22002409m.p	3	73	2.4e-12	PF00092	von Willebrand factor type A
Ocbimv22012241m.p	33	204	6.6e-32	PF00092	von Willebrand factor type A
Ocbimv22019448m.p	30	202	6.5e-28	PF00092	von Willebrand factor type A
Ocbimv22019449m.p	17	189	7.9e-31	PF00092	von Willebrand factor type A
Ocbimv22008062m.p	156	326	8.3e-31	PF00092	von Willebrand factor type A
Ocbimv22035231m.p	1	81	3e-15	PF00092	von Willebrand factor type A
Ocbimv22003788m.p	38	206	3.1e-35	PF00092	von Willebrand factor type A
Ocbimv22001742m.p	22	197	8.9e-18	PF00092	von Willebrand factor type A
Ocbimv22003789m.p	2	133	2.8e-28	PF00092	von Willebrand factor type A
Ocbimv22035232m.p	10	117	7.3e-18	PF00092	von Willebrand factor type A
Ocbimv22029526m.p	36	210	7.2e-38	PF00092	von Willebrand factor type A
Ocbimv22029526m.p	347	514	1.3e-39	PF00092	von Willebrand factor type A
Ocbimv22001744m.p	276	451	9.2e-19	PF00092	von Willebrand factor type A
Ocbimv22014890m.p	231	400	2e-16	PF00092	von Willebrand factor type A
Ocbimv22003790m.p	2	133	3.3e-28	PF00092	von Willebrand factor type A
Ocbimv22016838m.p	277	452	6.6e-21	PF00092	von Willebrand factor type A
Ocbimv22001083m.p	112	291	9.6e-14	PF00092	von Willebrand factor type A
Ocbimv22020572m.p	29	201	1.5e-45	PF00092	von Willebrand factor type A
Ocbimv22002580m.p	1	143	9.5e-32	PF00092	von Willebrand factor type A
Ocbimv22001745m.p	505	680	5.7e-19	PF00092	von Willebrand factor type A
Ocbimv22007257m.p	37	203	3.4e-35	PF00092	von Willebrand factor type A
Ocbimv22018789m.p	274	453	5.5e-22	PF00092	von Willebrand factor type A
Ocbimv22038259m.p	68	248	9.5e-28	PF00092	von Willebrand factor type A
Ocbimv22025855m.p	186	353	1.9e-17	PF00092	von Willebrand factor type A
Ocbimv22037989m.p	7	181	7.8e-46	PF00092	von Willebrand factor type A
Ocbimv22017822m.p	91	266	8e-17	PF00092	von Willebrand factor type A
Ocbimv22003794m.p	27	175	8e-27	PF00092	von Willebrand factor type A
Ocbimv22017823m.p	199	374	1.2e-16	PF00092	von Willebrand factor type A
Ocbimv22033535m.p	621	769	2e-30	PF00092	von Willebrand factor type A
Ocbimv22033535m.p	425	595	3.6e-35	PF00092	von Willebrand factor type A
Ocbimv22033535m.p	33	202	2.6e-29	PF00092	von Willebrand factor type A
Ocbimv22033535m.p	232	404	1.6e-33	PF00092	von Willebrand factor type A
Ocbimv22032936m.p	91	260	3.3e-42	PF00092	von Willebrand factor type A
Ocbimv22038093m.p	62	233	7.6e-39	PF00092	von Willebrand factor type A
Ocbimv22009614m.p	2	96	7.6e-14	PF00092	von Willebrand factor type A
Ocbimv22030965m.p	7	120	1.6e-31	PF00092	von Willebrand factor type A
Ocbimv22027947m.p	140	296	8.1e-25	PF00092	von Willebrand factor type A
Ocbimv22028993m.p	44	218	3.1e-38	PF00092	von Willebrand factor type A
Ocbimv22028993m.p	243	409	1.3e-14	PF00092	von Willebrand factor type A
Ocbimv22014896m.p	276	455	1.2e-17	PF00092	von Willebrand factor type A
Ocbimv22010637m.p	221	391	9.6e-37	PF00092	von Willebrand factor type A
Ocbimv22010637m.p	33	204	4.7e-42	PF00092	von Willebrand factor type A
Ocbimv22019877m.p	7	181	1.9e-24	PF00092	von Willebrand factor type A
Ocbimv22032938m.p	7	173	1.2e-39	PF00092	von Willebrand factor type A
Ocbimv22015459m.p	1203	1374	1.4e-41	PF00092	von Willebrand factor type A
Ocbimv22015459m.p	190	361	5.4e-38	PF00092	von Willebrand factor type A
Ocbimv22015459m.p	27	171	3.6e-19	PF00092	von Willebrand factor type A
Ocbimv22015459m.p	992	1165	5.6e-41	PF00092	von Willebrand factor type A
Ocbimv22015459m.p	803	974	2e-42	PF00092	von Willebrand factor type A
Ocbimv22015459m.p	607	777	2.3e-41	PF00092	von Willebrand factor type A
Ocbimv22015459m.p	389	560	5.4e-36	PF00092	von Willebrand factor type A
Ocbimv22015459m.p	1393	1564	6.6e-40	PF00092	von Willebrand factor type A
Ocbimv22014794m.p	7	135	4e-32	PF00092	von Willebrand factor type A
Ocbimv22020578m.p	37	210	1.3e-43	PF00092	von Willebrand factor type A
Ocbimv22037104m.p	249	376	4.8e-07	PF00092	von Willebrand factor type A
Ocbimv22003987m.p	2	149	4.4e-31	PF00092	von Willebrand factor type A
Ocbimv22019313m.p	32	203	5.3e-34	PF00092	von Willebrand factor type A
Ocbimv22020579m.p	32	205	1.2e-43	PF00092	von Willebrand factor type A
Ocbimv22021679m.p	6	177	7.9e-47	PF00092	von Willebrand factor type A
Ocbimv22016723m.p	245	425	6.4e-17	PF00092	von Willebrand factor type A
Ocbimv22003988m.p	10	154	1.1e-16	PF00092	von Willebrand factor type A
Ocbimv22007574m.p	7	181	1.7e-46	PF00092	von Willebrand factor type A
Ocbimv22019314m.p	30	199	1.3e-32	PF00092	von Willebrand factor type A
Ocbimv22015460m.p	7	179	7.7e-42	PF00092	von Willebrand factor type A
Ocbimv22021680m.p	842	1013	3.9e-44	PF00092	von Willebrand factor type A
Ocbimv22021680m.p	41	213	4.7e-40	PF00092	von Willebrand factor type A
Ocbimv22021680m.p	244	414	3.7e-38	PF00092	von Willebrand factor type A
Ocbimv22021680m.p	644	816	1.1e-39	PF00092	von Willebrand factor type A
Ocbimv22021680m.p	441	614	1.1e-46	PF00092	von Willebrand factor type A
Ocbimv22012679m.p	104	257	1.2e-40	PF00092	von Willebrand factor type A
Ocbimv22020560m.p	17	187	2.3e-32	PF00092	von Willebrand factor type A
Ocbimv22020580m.p	37	210	1.2e-43	PF00092	von Willebrand factor type A
Ocbimv22017267m.p	218	386	8.8e-36	PF00092	von Willebrand factor type A
Ocbimv22017267m.p	30	203	4.8e-24	PF00092	von Willebrand factor type A
Ocbimv22015461m.p	6	173	1.2e-33	PF00092	von Willebrand factor type A
Ocbimv22037600m.p	203	378	3.8e-06	PF00092	von Willebrand factor type A
Ocbimv22002381m.p	238	414	4.2e-21	PF00092	von Willebrand factor type A
Ocbimv22004863m.p	232	404	1.6e-39	PF00092	von Willebrand factor type A
Ocbimv22004863m.p	41	211	9.4e-38	PF00092	von Willebrand factor type A
Ocbimv22004863m.p	426	596	4.9e-39	PF00092	von Willebrand factor type A
Ocbimv22016663m.p	55	239	3e-11	PF00092	von Willebrand factor type A
Ocbimv22016663m.p	288	412	7.3e-06	PF00092	von Willebrand factor type A
Ocbimv22016683m.p	74	166	8.2e-09	PF00092	von Willebrand factor type A
Ocbimv22020581m.p	37	210	1.2e-43	PF00092	von Willebrand factor type A
Ocbimv22028644m.p	276	450	4e-22	PF00092	von Willebrand factor type A
Ocbimv22009968m.p	7	175	2.6e-36	PF00092	von Willebrand factor type A
Ocbimv22002258m.p	55	160	4e-26	PF00092	von Willebrand factor type A
Ocbimv22000478m.p	5	176	2.2e-36	PF00092	von Willebrand factor type A
Ocbimv22038306m.p	24	195	5.5e-33	PF00092	von Willebrand factor type A
Ocbimv22020582m.p	37	210	1.2e-43	PF00092	von Willebrand factor type A
Ocbimv22034807m.p	222	392	5.6e-35	PF00092	von Willebrand factor type A
Ocbimv22034807m.p	34	204	6.7e-44	PF00092	von Willebrand factor type A
Ocbimv22012681m.p	180	346	1.1e-37	PF00092	von Willebrand factor type A
Aen_13002_c0	36	146	7.6e-23	PF00092	von Willebrand factor type A
Aen_1382046_c0	3	171	4.4e-48	PF00092	von Willebrand factor type A
Aen_1431420_c0	1	69	3.3e-11	PF00092	von Willebrand factor type A
Aen_1465052_c0	29	176	1.6e-34	PF00092	von Willebrand factor type A
Aen_1514006_c0	9	57	2.4e-09	PF00092	von Willebrand factor type A
Aen_1642459_c0	2	66	3.8e-13	PF00092	von Willebrand factor type A
Aen_164649_c0	77	246	1.2e-42	PF00092	von Willebrand factor type A
Aen_1684264_c0	20	78	2.8e-14	PF00092	von Willebrand factor type A
Aen_173031_c0	82	248	1.7e-27	PF00092	von Willebrand factor type A
Aen_17831_c0	2	62	3.7e-11	PF00092	von Willebrand factor type A
Aen_180597_c0	498	659	7.4e-37	PF00092	von Willebrand factor type A
Aen_180597_c0	174	340	3.7e-35	PF00092	von Willebrand factor type A
Aen_189883_c0	827	1000	8e-42	PF00092	von Willebrand factor type A
Aen_189883_c0	345	517	1.7e-41	PF00092	von Willebrand factor type A
Aen_189883_c0	561	729	9.7e-38	PF00092	von Willebrand factor type A
Aen_189883_c0	153	294	9.2e-30	PF00092	von Willebrand factor type A
Aen_194381_c0	295	467	5.5e-39	PF00092	von Willebrand factor type A
Aen_195580_c0	32	207	4.5e-47	PF00092	von Willebrand factor type A
Aen_19599_c0	6	112	9.4e-20	PF00092	von Willebrand factor type A
Aen_200716_c0	30	175	1.5e-14	PF00092	von Willebrand factor type A
Aen_200938_c0	70	236	1.3e-38	PF00092	von Willebrand factor type A
Aen_200938_c0	346	397	1e-08	PF00092	von Willebrand factor type A
Aen_203229_c0	83	255	1.4e-42	PF00092	von Willebrand factor type A
Aen_203803_c0	35	194	4.9e-32	PF00092	von Willebrand factor type A
Aen_204249_c0	56	227	3.4e-52	PF00092	von Willebrand factor type A
Aen_204249_c0	259	430	6e-46	PF00092	von Willebrand factor type A
Aen_204249_c0	459	630	3.2e-45	PF00092	von Willebrand factor type A
Aen_206124_c1	102	275	4.3e-43	PF00092	von Willebrand factor type A
Aen_206124_c1	316	489	9.7e-42	PF00092	von Willebrand factor type A
Aen_206124_c1	516	682	7.8e-15	PF00092	von Willebrand factor type A
Aen_206664_c2	450	623	2.9e-45	PF00092	von Willebrand factor type A
Aen_206664_c2	250	424	6.8e-45	PF00092	von Willebrand factor type A
Aen_206935_c0	270	444	5.5e-49	PF00092	von Willebrand factor type A
Aen_206935_c0	30	202	1.5e-41	PF00092	von Willebrand factor type A
Aen_206935_c0	472	632	9.7e-18	PF00092	von Willebrand factor type A
Aen_207150_c0	31	208	2.4e-44	PF00092	von Willebrand factor type A
Aen_207150_c0	297	469	2.1e-38	PF00092	von Willebrand factor type A
Aen_207291_c0	391	564	9.2e-48	PF00092	von Willebrand factor type A
Aen_207291_c0	178	350	6.8e-45	PF00092	von Willebrand factor type A
Aen_207291_c0	1294	1466	1.3e-41	PF00092	von Willebrand factor type A
Aen_207291_c0	617	790	1.6e-38	PF00092	von Willebrand factor type A
Aen_207291_c0	1527	1695	3.9e-37	PF00092	von Willebrand factor type A
Aen_207291_c0	844	1015	6.5e-29	PF00092	von Willebrand factor type A
Aen_207291_c0	4	128	9.4e-27	PF00092	von Willebrand factor type A
Aen_207291_c0	1070	1241	6.5e-25	PF00092	von Willebrand factor type A
Aen_207684_c0	1964	2125	6.7e-38	PF00092	von Willebrand factor type A
Aen_207684_c0	1642	1809	3.4e-27	PF00092	von Willebrand factor type A
Aen_207780_c0	766	939	6.6e-47	PF00092	von Willebrand factor type A
Aen_2144095_c0	1	127	3.4e-22	PF00092	von Willebrand factor type A
Aen_2691569_c0	3	79	4.4e-18	PF00092	von Willebrand factor type A
Aen_2691569_c0	108	149	1.4e-07	PF00092	von Willebrand factor type A
Aen_4575_c0	8	120	4.5e-31	PF00092	von Willebrand factor type A
Aen_85238_c0	14	185	1.5e-42	PF00092	von Willebrand factor type A
Aen_86404_c0	271	438	7.1e-41	PF00092	von Willebrand factor type A
Aen_86404_c0	1	108	1.6e-16	PF00092	von Willebrand factor type A

## Sheet: S4_Blast
Supplementary table S4. Rseults of BLASTP search
qseqid	sseqid	pident	length	mismatch	gapopen	qstart	qend	sstart	send	evalue	bitscore
PfuPifVWA_C7G0B5	pfu_aug2.0_715.1_17768.t1	100	162	0	0	1	162	1	162	2e-116	324
PfuPifVWA_C7G0B5	pfu_aug2.0_421.1_04155.t1	30.06	163	111	2	1	163	1	160	1e-24	89
PfuPifVWA_C7G0B5	pfu_aug2.0_956.1_21296.t1	31.33	166	107	2	1	163	1	162	2e-23	85.9
PfuPifVWA_C7G0B5	PfuBMSP_cdna2.0_089203_2	29.09	165	114	2	1	163	3	166	9e-18	70.5
PfuPifVWA_C7G0B5	pfu_aug2.0_363.1_10669.t1	24.68	158	118	1	6	163	5	161	2e-16	66.6
PfuPifVWA_C7G0B5	pfu_aug2.0_3932.1_09248.t1	29.87	154	96	4	1	148	1	148	3e-16	65.9
PfuPifVWA_C7G0B5	PfuBMSP_cdna2.0_089203_1	26.88	160	110	3	1	156	3	159	4e-16	65.5
PfuPifVWA_C7G0B5	pfu_aug2.0_219.1_30451.t1	26.75	157	113	2	7	163	3	157	7e-16	64.7
PfuPifVWA_C7G0B5	PfuBMSP_cdna2.0_089203_3	27.78	162	112	3	1	159	3	162	2e-15	63.5
PfuPifVWA_C7G0B5	pfu_aug2.0_219.1_30448.t1	28.85	156	101	3	1	150	1	152	1e-14	61.2
PfuPifVWA_C7G0B5	pfu_aug2.0_1993.1_11975.t1_4	24.71	174	124	5	1	168	1	173	1e-13	58.2
PfuPifVWA_C7G0B5	pfu_aug2.0_407.1_23995.t1	23.21	168	122	3	1	164	1	165	5e-13	56.6
PfuPifVWA_C7G0B5	pfu_aug2.0_219.1_30450.t1	25.81	155	112	2	6	158	1	154	3e-12	53.9
PfuPifVWA_C7G0B5	pfu_aug2.0_304.1_13969.t1_20	26.62	154	105	4	1	148	1	152	6e-12	53.5
PfuPifVWA_C7G0B5	pfu_aug2.0_819.1_31183.t1_1	24.44	180	102	5	1	161	1	165	1e-11	52.8
PfuPifVWA_C7G0B5	pfu_aug2.0_727.1_24341.t1	24	150	104	5	6	148	1	147	4e-11	51.2
PfuPifVWA_C7G0B5	pfu_aug2.0_304.1_13969.t1_19	24.71	170	120	3	1	163	1	169	5e-11	51.2
PfuPifVWA_C7G0B5	pfu_aug2.0_1807.1_25162.t1_1	25.15	167	91	5	1	148	1	152	6e-11	50.8
PfuPifVWA_C7G0B5	pfu_aug2.0_1993.1_11975.t1_2	24.72	178	117	5	1	167	1	172	7e-11	50.4
PfuPifVWA_C7G0B5	pfu_aug2.0_304.1_13969.t1_6	25	172	117	5	1	163	1	169	1e-10	50.1
PfuPifVWA_C7G0B5	CGI_10017473	30.6	134	92	1	30	163	1	133	4e-18	70.5
PfuPifVWA_C7G0B5	CGI_10009194_3	27.54	167	118	2	1	165	1	166	4e-18	70.9
PfuPifVWA_C7G0B5	CGI_10009194_1	28.66	157	109	2	1	155	1	156	1e-17	69.7
PfuPifVWA_C7G0B5	CGI_10009194_2	29.52	166	112	3	1	163	1	164	1e-17	69.7
PfuPifVWA_C7G0B5	CGI_10004086_1	32.14	140	94	1	1	139	1	140	7e-17	67
PfuPifVWA_C7G0B5	CGI_10008455_2	27.92	154	103	5	1	148	1	152	5e-15	62
PfuPifVWA_C7G0B5	CGI_10006697	26.14	153	105	3	1	148	1	150	1e-14	60.8
PfuPifVWA_C7G0B5	CGI_10016016	22.22	162	125	1	2	163	1	161	2e-14	60.1
PfuPifVWA_C7G0B5	CGI_10014502	26.09	161	117	2	1	161	1	159	4e-14	59.3
PfuPifVWA_C7G0B5	CGI_10023717_4	28.66	164	107	5	1	157	1	161	2e-13	57.4
PfuPifVWA_C7G0B5	CGI_10019228_1	30.13	156	98	6	1	148	1	153	2e-13	57.4
PfuPifVWA_C7G0B5	CGI_10009194_4	28	150	104	3	2	148	1	149	4e-13	56.6
PfuPifVWA_C7G0B5	CGI_10001323_1	24.84	153	109	2	1	148	1	152	7e-13	55.8
PfuPifVWA_C7G0B5	CGI_10013230_5	23.53	153	111	2	1	148	1	152	2e-12	54.7
PfuPifVWA_C7G0B5	CGI_10018755_2	23.23	155	113	2	1	150	1	154	3e-12	54.3
PfuPifVWA_C7G0B5	CGI_10003195_4	23.53	153	111	2	1	148	1	152	4e-12	53.9
PfuPifVWA_C7G0B5	CGI_10003195_1	23.53	153	111	2	1	148	1	152	4e-12	53.9
PfuPifVWA_C7G0B5	CGI_10008455_1	26.38	163	112	3	1	157	1	161	6e-12	53.1
PfuPifVWA_C7G0B5	CGI_10025212_2	23.6	161	111	5	1	152	1	158	1e-11	52.4
PfuPifVWA_C7G0B5	CGI_10006107_2	24.4	168	121	2	1	163	1	167	2e-11	51.6
PfuPifVWA_C7G0B5	CGI_10023231_2	23.35	167	124	2	1	163	1	167	3e-11	51.2
PfuPifVWA_C7G0B5	CGI_10022002_1	25.3	166	119	3	1	161	1	166	6e-11	50.8
PfuPifVWA_C7G0B5	CGI_10005978_2	25.3	166	119	3	1	161	1	166	6e-11	50.8
PfuPifVWA_C7G0B5	CGI_10023716_2	27.33	161	107	5	1	154	1	158	1e-10	50.1
PfuPifVWA_C7G0B5	CGI_10019585_2	25	168	120	2	1	163	1	167	1e-10	49.7
PfuPifVWA_C7G0B5	CGI_10006107_1	23.86	176	100	5	1	157	1	161	2e-10	49.3
PfuPifVWA_C7G0B5	CGI_10024253	28	175	119	5	1	169	1	174	2e-10	48.9
PfuPifVWA_C7G0B5	CGI_10003195_6	27.45	153	105	4	1	148	1	152	3e-10	48.9
PfuPifVWA_C7G0B5	CGI_10025212_3	30.9	178	101	8	1	163	1	171	3e-10	48.5
PfuPifVWA_C7G0B5	CGI_10011578	23.53	153	110	3	1	148	1	151	4e-10	48.5
PfuPifVWA_C7G0B5	CGI_10023717_3	25.29	170	111	6	1	160	1	164	9e-10	47.4
PfuPifVWA_C7G0B5	Lgi_232022	28.93	159	112	1	1	159	1	158	1e-19	73.9
PfuPifVWA_C7G0B5	Lgi_171761	28.05	164	114	3	1	163	1	161	6e-19	72.4
PfuPifVWA_C7G0B5	Lgi_236717_1	26.92	156	107	3	1	153	1	152	3e-18	70.5
PfuPifVWA_C7G0B5	Lgi_166655	26.38	163	119	1	1	163	1	162	2e-16	65.5
PfuPifVWA_C7G0B5	Lgi_236717_2	26.35	167	122	1	1	167	1	166	3e-16	64.7
PfuPifVWA_C7G0B5	Lgi_140660_1	28.05	164	109	4	1	159	1	160	3e-16	64.3
PfuPifVWA_C7G0B5	Lgi_155294	25.16	159	117	2	1	158	1	158	1e-15	62.8
PfuPifVWA_C7G0B5	Lgi_236719_1	29.38	160	105	3	1	157	1	155	3e-15	61.6
PfuPifVWA_C7G0B5	Lgi_123318	29.24	171	109	5	1	163	1	167	6e-15	60.8
PfuPifVWA_C7G0B5	Lgi_236719_2	27.71	166	112	2	2	163	1	162	3e-14	58.9
PfuPifVWA_C7G0B5	Lgi_166656	26.12	134	96	2	31	163	9	140	8e-14	57.4
PfuPifVWA_C7G0B5	Lgi_234764_4	29.24	171	113	6	1	164	1	170	9e-14	57.4
PfuPifVWA_C7G0B5	Lgi_174153	25.45	165	118	3	1	163	1	162	2e-13	56.2
PfuPifVWA_C7G0B5	Lgi_233460	27.88	165	115	3	1	163	1	163	4e-13	55.5
PfuPifVWA_C7G0B5	Lgi_236719_3	25.61	164	108	4	1	158	1	156	5e-13	55.1
PfuPifVWA_C7G0B5	Lgi_162917	25	164	119	2	1	163	1	161	9e-13	54.3
PfuPifVWA_C7G0B5	Lgi_231503	24.56	171	119	4	1	163	1	169	3e-12	53.1
PfuPifVWA_C7G0B5	Lgi_134694	30.64	173	104	7	1	163	1	167	6e-12	52.4
PfuPifVWA_C7G0B5	Lgi_115133	26.16	172	84	5	1	148	1	153	8e-12	52
PfuPifVWA_C7G0B5	Lgi_231577_1	23.81	189	98	7	1	163	1	169	1e-11	51.6
PfuPifVWA_C7G0B5	Lgi_162896	26.35	148	105	2	16	162	6	150	1e-11	50.8
PfuPifVWA_C7G0B5	Lgi_159256	25.15	163	116	3	1	161	1	159	2e-11	50.8
PfuPifVWA_C7G0B5	Lgi_234764_11	24.71	170	120	6	1	163	1	169	2e-11	50.8
PfuPifVWA_C7G0B5	Lgi_118058_1	26.8	153	106	2	1	148	1	152	8e-11	49.3
PfuPifVWA_C7G0B5	Lgi_122049	25.66	152	108	4	1	148	1	151	1e-10	48.9
PfuPifVWA_C7G0B5	Ocbimv22034808m.p_3	26.19	168	118	3	1	163	1	167	3e-14	59.7
PfuPifVWA_C7G0B5	Ocbimv22004863m.p_3	25.3	166	121	2	1	163	1	166	5e-12	53.1
PfuPifVWA_C7G0B5	Ocbimv22013060m.p	24.85	169	119	3	2	163	1	168	5e-12	53.1
PfuPifVWA_C7G0B5	Ocbimv22021680m.p_2	23.78	164	111	4	1	155	1	159	1e-11	52
PfuPifVWA_C7G0B5	Ocbimv22004863m.p_2	24.42	172	124	4	1	167	1	171	2e-11	52
PfuPifVWA_C7G0B5	Ocbimv22011288m.p_1	25.93	162	114	5	1	157	1	161	2e-11	51.2
PfuPifVWA_C7G0B5	Ocbimv22007257m.p	21.56	167	124	3	1	163	1	164	5e-11	50.4
PfuPifVWA_C7G0B5	Ocbimv22007574m.p	25	180	119	6	1	169	1	175	9e-11	49.7
PfuPifVWA_C7G0B5	Ocbimv22037987m.p	25	180	119	6	1	169	1	175	1e-10	49.7
PfuPifVWA_C7G0B5	Ocbimv22025803m.p_1	23.93	163	118	4	1	158	1	162	1e-10	49.3
PfuPifVWA_C7G0B5	Ocbimv22037989m.p	25	180	119	6	1	169	1	175	1e-10	49.3
PfuPifVWA_C7G0B5	Aen_173031_c0	25.466	161	110	4	1	156	1	156	5.74e-11	49.3
PfuPifVWA_C7G0B5	Aen_19599_c0	29.661	118	76	2	55	169	2	115	9.76e-13	53.1
PfuPifVWA_C7G0B5	Aen_203803_c0	27.647	170	115	2	1	167	1	165	2.12e-16	63.9
PfuPifVWA_C7G0B5	Aen_204249_c0_3	29.518	166	103	6	1	157	1	161	1.16e-11	51.2
PfuPifVWA_C7G0B5	Aen_206664_c2_1	25.974	154	107	4	1	148	1	153	1.93e-14	58.9
PfuPifVWA_C7G0B5	Aen_207684_c0_2	28.188	149	102	4	1	145	1	148	1.04e-11	51.2
PfuPifVWA_C7G0B5	Aen_207780_c0_1	29.677	155	99	6	1	148	1	152	2.15e-15	61.2
PfuPifVWA_C7G0B5	Aen_85238_c0	25.301	166	118	4	1	161	1	165	8.79e-12	51.6
PfuPifVWA_C7G0B5	Aen_86404_c0_2	25.595	168	116	5	1	163	1	164	4.56e-12	52.4

## Sheet: S5_PifBMSP
Supplementary table S5. The list of Pif/BMSP family proteins
#	name	species_name	subfamily	protein_id
1	Aen_19599	Antalis entalis	Uncharacterized	Aen_19599_c0
2	Aen_203803	Antalis entalis	Uncharacterized	Aen_203803_c0
3	AenBMSP	Antalis entalis	BMSP	Aen_173031_c0
4	Agr_g24110	Acanthopleura granulata	-	g24110
5	Ape_144033	Atrrina pectinata	PifX	Ape144033
6	ApeBMSP	Atrrina pectinata	BMSP	Ape11539
7	ApePifN_14921	Atrrina pectinata	PifN	Ape14921
8	ApePifS1_5232	Atrrina pectinata	PifS1	Ape5232
9	CGI_10006697	Crassostrea gigas	PifX	CGI_10006697
10	CgiBMSP	Crassostrea gigas	BMSP	CGI_10009194
11	CgiLPif_10017473	Crassostrea gigas	PifLS	CGI_10017473
12	CgiPif	Crassostrea gigas	Pif	Cgi_10004086
13	CgiPifCCP_10014502	Crassostrea gigas	PifCCP	CGI_10014502
14	CgiPifCCP_10016016	Crassostrea gigas	PifCCP	CGI_10016016
15	CgiPifS1_10028014	Crassostrea gigas	PifS1	CGI_10028014
16	CsqBMSP	Chrysomallon squamiferum	BMSP	CsqKR_Scaf193_7.17
17	EcoPifCCP_UNP3	Elliptio complanata	PifCCP	Eco_UNP3
18	HcuPif	Hyriopsis cumingii	Pif	AWN56485
19	Lgi_232022	Lottia gigantea	Uncharacterized	Lgi_232022
20	Lgi_233460	Lottia gigantea	Uncharacterized	Lgi_233460
21	Lgi_236717	Lottia gigantea	Uncharacterized	Lgi_236717
22	Lgi_236719	Lottia gigantea	Uncharacterized	Lgi_236719
23	LgiBMSP	Lottia gigantea	BMSP	Lgi_140660
24	LgiPifG_155294	Lottia gigantea	PiufG1	Lgi_155294
25	LgiPifG_159256	Lottia gigantea	PiufG1	Lgi_159256
26	LgiPifG_162896	Lottia gigantea	PiufG1	Lgi_162896
27	LgiPifG_162917	Lottia gigantea	PiufG1	Lgi_162917
28	LgiPifG_166655	Lottia gigantea	PiufG1	Lgi_166655
29	LgiPifG_166656	Lottia gigantea	PiufG1	Lgi_166656
30	LgiPifG_171761	Lottia gigantea	PiufG1	Lgi_171761
31	LgiPifG_174153	Lottia gigantea	PiufG1	Lgi_174153
32	McoPifN_1582	Mytilus coruscus	PifN	Unigene1582
33	MgaBMSP	Mytilus galloprovincialis	BMSP	BAK86420
34	ObiBMSP	Octopus bimaculoides	BMSP	Ocbimv22007257m.p
35	PpePif	Pteria penguin	Pif	BAM66824
36	Pfu_23995	Pinctada fucata	PifX	pfu_aug2.0_407.1_23995
37	PfuBMSP	Pinctada fucata	BMSP	Pfu_cdna2.0_089203
38	PfuLPif_21296	Pinctada fucata	PifLS	pfu_aug2.0_956.1_21296
39	PfuPif	Pinctada fucata	Pif	pfu_aug2.0_715.1_17768
40	PfuPifCCP_10669	Pinctada fucata	PifCCP	pfu_aug2.0_363.1_10669
41	PfuPifCCP_30448	Pinctada fucata	PifCCP	pfu_aug2.0_219.1_30448
42	PfuPifCCP_30450	Pinctada fucata	PifCCP	pfu_aug2.0_219.1_30450
43	PfuPifCCP_30451	Pinctada fucata	PifCCP	pfu_aug2.0_219.1_30451
44	PfuPifN_09248	Pinctada fucata	PifN	pfu_aug2.0_3932.1_09248
45	PfuPifS1_04155	Pinctada fucata	PifS1	pfu_aug2.0_421.1_04155
46	PmargPif	Pinctada margaritifera	Pif	BAM66823
47	PmaxPif	Pinctada maxima	Pif	BAJ08001
48	TcrBMSP	Tridacna crocea	BMSP	Tcr_684124
49	VliPif_4463	Villosa lienosa	Pif	Villosa_4463
50	VliPifN_25919	Villosa lienosa	PifN	Villosa_25919

## Sheet: S6_CBM_14
Supplementary table S6. Identification of CBM_14 and CBM_14-like domains from Pif/BMSP family proteins using HMMER v3.4
CBM_14 type	target_name	target_accession	tlen	query_name	accession	qlen	E-value	score	bias	#	of	c-Evalue	i-Evalue	score	bias	from (hmm coord)	to (hmm coord)	from (ali coord)	to (ali coord)	from (env coord)	to (env coord)	acc	description of target
CBM_14	CBM_14	PF01607.26	53	Agr_g24110	-	567	2.7e-11	43.5	22.7	1	3	4.9e-11	1.4e-07	31.7	2	6	53	207	258	198	258	0.9	Chitin_binding_Peritrophin-A_domain
CBM_14L1	CBM_14	PF01607.26	53	Agr_g24110	-	567	2.7e-11	43.5	22.7	2	3	1.4e-05	0.039	14.2	9.7	1	44	258	301	258	311	0.85	Chitin_binding_Peritrophin-A_domain
CBM_14L2	CBM_14	PF01607.26	53	Agr_g24110	-	567	2.7e-11	43.5	22.7	3	3	0.0065	18	5.7	0.2	22	44	337	360	318	362	0.8	Chitin_binding_Peritrophin-A_domain
CBM_14L1	CBM_14	PF01607.26	53	Cgi_10006697	-	791	5.5e-06	26.5	12.2	1	3	5.5e-05	0.12	12.7	1	7	53	421	471	414	471	0.84	Chitin_binding_Peritrophin-A_domain
CBM_14L1	CBM_14	PF01607.26	53	Cgi_10006697	-	791	5.5e-06	26.5	12.2	2	3	7e-06	0.015	15.5	0.8	1	34	476	509	476	515	0.95	Chitin_binding_Peritrophin-A_domain
CBM_14L2	CBM_14	PF01607.26	53	Cgi_10006697	-	791	5.5e-06	26.5	12.2	3	3	0.026	55	4.1	0.1	18	45	545	581	529	585	0.64	Chitin_binding_Peritrophin-A_domain
CBM_14L2	CBM_14	PF01607.26	53	Ape_144033	-	372	8.5e-17	61.2	21.5	1	3	1.2	4500	-2	0	12	20	193	201	183	203	0.78	Chitin_binding_Peritrophin-A_domain
CBM_14	CBM_14	PF01607.26	53	Ape_144033	-	372	8.5e-17	61.2	21.5	2	3	1.8e-11	6.9e-08	32.6	8.7	1	53	256	306	256	306	0.97	Chitin_binding_Peritrophin-A_domain
CBM_14	CBM_14	PF01607.26	53	Ape_144033	-	372	8.5e-17	61.2	21.5	3	3	1.8e-12	7e-09	35.8	2.3	1	53	312	362	312	362	0.94	Chitin_binding_Peritrophin-A_domain
CBM_14	CBM_14	PF01607.26	53	Pfu_089203	-	2347	1.9e-06	28	18.9	1	3	3.8e-09	8e-06	26	3.5	6	53	879	929	873	929	0.88	Chitin_binding_Peritrophin-A_domain
CBM_14L2	CBM_14	PF01607.26	53	Pfu_089203	-	2347	1.9e-06	28	18.9	2	3	0.00078	1.7	9	4.2	1	37	934	972	934	987	0.85	Chitin_binding_Peritrophin-A_domain
CBM_14L2	CBM_14	PF01607.26	53	Pfu_089203	-	2347	1.9e-06	28	18.9	3	3	0.73	1600	-0.5	0.1	27	45	1021	1039	1017	1043	0.84	Chitin_binding_Peritrophin-A_domain
CBM_14L1	CBM_14	PF01607.26	53	Cgi_10009194	-	2516	2.2e-06	27.8	22.3	1	4	5.3e-08	0.00015	22	4.9	5	53	866	917	861	917	0.84	Chitin_binding_Peritrophin-A_domain
CBM_14L1	CBM_14	PF01607.26	53	Cgi_10009194	-	2516	2.2e-06	27.8	22.3	2	4	4.3e-05	0.12	12.7	1.7	3	39	924	962	922	975	0.85	Chitin_binding_Peritrophin-A_domain
CBM_14L2	CBM_14	PF01607.26	53	Cgi_10009194	-	2516	2.2e-06	27.8	22.3	3	4	1.2	3400	-1.6	0.1	21	39	972	995	962	1006	0.75	Chitin_binding_Peritrophin-A_domain
CBM_14L2	CBM_14	PF01607.26	53	Cgi_10009194	-	2516	2.2e-06	27.8	22.3	4	4	0.03	82	3.6	0.2	26	47	1006	1027	995	1034	0.85	Chitin_binding_Peritrophin-A_domain
CBM_14L1	CBM_14	PF01607.26	53	Ape_11539	-	2289	3.3e-07	30.4	16.9	1	3	1.4e-08	3.9e-05	23.8	2.1	4	53	864	916	860	916	0.86	Chitin_binding_Peritrophin-A_domain
CBM_14L1	CBM_14	PF01607.26	53	Ape_11539	-	2289	3.3e-07	30.4	16.9	2	3	0.00017	0.47	10.8	4.8	1	39	921	961	921	974	0.86	Chitin_binding_Peritrophin-A_domain
CBM_14L2	CBM_14	PF01607.26	53	Ape_11539	-	2289	3.3e-07	30.4	16.9	3	3	0.16	430	1.3	0	25	47	1006	1028	997	1032	0.85	Chitin_binding_Peritrophin-A_domain
CBM_14L1	CBM_14	PF01607.26	53	Mga_BAK86420	-	2111	2.5e-09	37.2	20.4	1	3	8e-09	1.9e-05	24.8	2.6	6	53	854	904	848	904	0.86	Chitin_binding_Peritrophin-A_domain
CBM_14L1	CBM_14	PF01607.26	53	Mga_BAK86420	-	2111	2.5e-09	37.2	20.4	2	3	3.3e-06	0.0079	16.4	4.6	1	39	909	949	909	963	0.88	Chitin_binding_Peritrophin-A_domain
CBM_14L2	CBM_14	PF01607.26	53	Mga_BAK86420	-	2111	2.5e-09	37.2	20.4	3	3	0.02	48	4.3	0.2	27	46	996	1015	991	1019	0.84	Chitin_binding_Peritrophin-A_domain
CBM_14L1	CBM_14	PF01607.26	53	Tcr_684124	-	2030	2.1e-07	31.1	16.7	1	3	1.5e-07	0.00027	21.1	2.2	7	53	877	926	870	926	0.83	Chitin_binding_Peritrophin-A_domain
CBM_14L2	CBM_14	PF01607.26	53	Tcr_684124	-	2030	2.1e-07	31.1	16.7	2	3	0.0012	2	8.7	3.7	12	38	944	970	931	982	0.86	Chitin_binding_Peritrophin-A_domain
CBM_14L2	CBM_14	PF01607.26	53	Tcr_684124	-	2030	2.1e-07	31.1	16.7	3	3	0.0023	4	7.8	0.1	26	46	1017	1037	1012	1041	0.88	Chitin_binding_Peritrophin-A_domain
CBM_14	CBM_14	PF01607.26	53	Csq_7.17	-	1953	3.5e-08	33.6	23	1	3	1.4e-10	3e-07	30.6	3.4	7	53	448	497	441	497	0.9	Chitin_binding_Peritrophin-A_domain
CBM_14L2	CBM_14	PF01607.26	53	Csq_7.17	-	1953	3.5e-08	33.6	23	2	3	0.0013	2.7	8.3	8.3	5	38	507	541	502	556	0.81	Chitin_binding_Peritrophin-A_domain
CBM_14L2	CBM_14	PF01607.26	53	Csq_7.17	-	1953	3.5e-08	33.6	23	3	3	0.16	340	1.6	0.1	28	48	590	610	577	617	0.83	Chitin_binding_Peritrophin-A_domain
CBM_14	CBM_14	PF01607.26	53	Obi_22007257	-	323	1.4e-06	28.5	4.6	2	2	3.5e-10	1.4e-06	28.5	4.6	7	53	272	321	265	321	0.87	Chitin_binding_Peritrophin-A_domain
CBM_14L1	CBM_14	PF01607.26	53	Aen_173031	-	331	0.00031	20.9	0.9	1	1	1.2e-07	0.00058	20.1	0.9	6	39	293	330	287	331	0.86	Chitin_binding_Peritrophin-A_domain
CBM_14L1	CBM_14	PF01607.26	53	Vli_25919	-	856	1.2e-08	35	22.1	1	3	2.3e-08	7.4e-05	22.9	1.1	7	53	493	542	489	542	0.85	Chitin_binding_Peritrophin-A_domain
CBM_14L1	CBM_14	PF01607.26	53	Vli_25919	-	856	1.2e-08	35	22.1	2	3	7e-05	0.22	11.8	7.8	7	39	553	585	547	599	0.85	Chitin_binding_Peritrophin-A_domain
CBM_14L2	CBM_14	PF01607.26	53	Vli_25919	-	856	1.2e-08	35	22.1	3	3	0.00059	1.9	8.8	0.2	29	49	638	658	628	664	0.88	Chitin_binding_Peritrophin-A_domain
CBM_14L1	CBM_14	PF01607.26	53	Mco_1582	-	844	3.9e-09	36.6	23.6	1	3	1.9e-07	0.00089	19.5	1.1	7	53	484	533	478	533	0.84	Chitin_binding_Peritrophin-A_domain
CBM_14L1	CBM_14	PF01607.26	53	Mco_1582	-	844	3.9e-09	36.6	23.6	2	3	5.8e-07	0.0028	17.9	10.3	8	47	545	584	538	591	0.9	Chitin_binding_Peritrophin-A_domain
CBM_14L2	CBM_14	PF01607.26	53	Mco_1582	-	844	3.9e-09	36.6	23.6	3	3	0.0013	6	7.2	0.2	29	49	630	650	622	656	0.86	Chitin_binding_Peritrophin-A_domain
CBM_14L1	CBM_14	PF01607.26	53	Ape_14921	-	853	4.5e-05	23.6	25.2	1	3	9.3e-08	0.00045	20.4	1.4	7	53	493	542	489	542	0.86	Chitin_binding_Peritrophin-A_domain
CBM_14L2	CBM_14	PF01607.26	53	Ape_14921	-	853	4.5e-05	23.6	25.2	2	3	0.0023	11	6.4	11.3	6	40	552	586	547	601	0.79	Chitin_binding_Peritrophin-A_domain
CBM_14L2	CBM_14	PF01607.26	53	Ape_14921	-	853	4.5e-05	23.6	25.2	3	3	0.0071	34	4.8	0.2	29	49	638	658	630	664	0.86	Chitin_binding_Peritrophin-A_domain
CBM_14L1	CBM_14	PF01607.26	53	Pfu_09248	-	613	0.00013	22.2	1.7	1	1	1.2e-07	0.00034	20.8	1.7	7	53	528	577	524	577	0.87	Chitin_binding_Peritrophin-A_domain
CBM_14	CBM_14	PF01607.26	53	Pfu_04155	-	879	1.9e-08	34.4	23.6	1	3	3.5e-10	2.2e-06	27.8	5.3	9	53	506	554	497	554	0.81	Chitin_binding_Peritrophin-A_domain
CBM_14L2	CBM_14	PF01607.26	53	Pfu_04155	-	879	1.9e-08	34.4	23.6	2	3	0.0014	8.7	6.7	7.5	9	44	569	602	563	613	0.8	Chitin_binding_Peritrophin-A_domain
CBM_14L2	CBM_14	PF01607.26	53	Pfu_04155	-	879	1.9e-08	34.4	23.6	3	3	0.0022	14	6	0	27	45	658	676	651	683	0.86	Chitin_binding_Peritrophin-A_domain
CBM_14L1	CBM_14	PF01607.26	53	Cgi_10028014	-	1158	1.2e-06	28.7	26.9	1	4	2e-08	0.00019	21.6	4.3	5	53	779	830	771	830	0.9	Chitin_binding_Peritrophin-A_domain
CBM_14L2	CBM_14	PF01607.26	53	Cgi_10028014	-	1158	1.2e-06	28.7	26.9	2	4	0.00026	2.5	8.4	6.4	1	37	835	871	835	886	0.82	Chitin_binding_Peritrophin-A_domain
CBM_14L2	CBM_14	PF01607.26	53	Cgi_10028014	-	1158	1.2e-06	28.7	26.9	3	4	0.74	7100	-2.6	0.2	20	45	884	909	875	912	0.84	Chitin_binding_Peritrophin-A_domain
CBM_14L2	CBM_14	PF01607.26	53	Cgi_10028014	-	1158	1.2e-06	28.7	26.9	4	4	0.00013	1.3	9.3	0.3	28	48	931	951	921	954	0.88	Chitin_binding_Peritrophin-A_domain
CBM_14	CBM_14	PF01607.26	53	Pfu_21296	-	680	1.6e-12	47.5	26.5	1	3	1.8e-10	4.2e-07	30.1	5.8	5	53	267	319	262	319	0.86	Chitin_binding_Peritrophin-A_domain
CBM_14L1	CBM_14	PF01607.26	53	Pfu_21296	-	680	1.6e-12	47.5	26.5	2	3	1.2e-06	0.0029	17.8	6.8	1	39	324	362	324	376	0.77	Chitin_binding_Peritrophin-A_domain
CBM_14L2	CBM_14	PF01607.26	53	Pfu_21296	-	680	1.6e-12	47.5	26.5	3	3	0.00078	1.9	8.8	0.3	26	49	443	466	439	473	0.88	Chitin_binding_Peritrophin-A_domain
CBM_14	CBM_14	PF01607.26	53	Cgi_10017473	-	600	7.2e-11	42.2	28.2	1	3	1.3e-11	5.1e-08	33.1	5.8	5	53	192	244	187	244	0.86	Chitin_binding_Peritrophin-A_domain
CBM_14L1	CBM_14	PF01607.26	53	Cgi_10017473	-	600	7.2e-11	42.2	28.2	2	3	8.2e-06	0.032	14.5	6.5	9	39	256	287	249	301	0.8	Chitin_binding_Peritrophin-A_domain
CBM_14L2	CBM_14	PF01607.26	53	Cgi_10017473	-	600	7.2e-11	42.2	28.2	3	3	0.0067	26	5.2	1	26	47	369	390	365	401	0.86	Chitin_binding_Peritrophin-A_domain
CBM_14	CBM_14	PF01607.26	53	Lgi_236719	-	1261	4.3e-14	52.5	33.4	1	3	3.3e-11	1.3e-07	31.8	9.3	5	53	898	952	892	952	0.83	Chitin_binding_Peritrophin-A_domain
CBM_14L1	CBM_14	PF01607.26	53	Lgi_236719	-	1261	4.3e-14	52.5	33.4	2	3	9.9e-09	3.8e-05	23.9	11	6	49	963	1007	957	1012	0.89	Chitin_binding_Peritrophin-A_domain
CBM_14L2	CBM_14	PF01607.26	53	Lgi_236719	-	1261	4.3e-14	52.5	33.4	3	3	0.0054	21	5.5	0.2	26	45	1042	1061	1038	1066	0.87	Chitin_binding_Peritrophin-A_domain
CBM_14	CBM_14	PF01607.26	53	Lgi_233460	-	641	2.9e-09	37	36.9	1	4	2.9e-12	1.4e-08	34.9	3.7	5	53	253	305	248	305	0.89	Chitin_binding_Peritrophin-A_domain
CBM_14L1	CBM_14	PF01607.26	53	Lgi_233460	-	641	2.9e-09	37	36.9	2	4	1.8e-05	0.084	13.1	13.3	1	49	310	358	310	363	0.87	Chitin_binding_Peritrophin-A_domain
CBM_14L2	CBM_14	PF01607.26	53	Lgi_233460	-	641	2.9e-09	37	36.9	3	4	0.015	70	3.8	0.5	27	45	399	417	395	423	0.84	Chitin_binding_Peritrophin-A_domain
CBM_14	CBM_14	PF01607.26	53	EcoUNP3	-	1510	3.6e-06	27.1	7.4	13	15	1.4e-09	4.5e-06	26.8	4.8	7	53	1146	1196	1139	1196	0.87	Chitin_binding_Peritrophin-A_domain
CBM_14L1	CBM_14	PF01607.26	53	EcoUNP3	-	1510	3.6e-06	27.1	7.4	14	15	6.4e-05	0.21	11.9	11.8	1	40	1201	1242	1201	1262	0.82	Chitin_binding_Peritrophin-A_domain
CBM_14L1	CBM_14	PF01607.26	53	EcoUNP3	-	1510	3.6e-06	27.1	7.4	15	15	0.00018	0.57	10.5	0	24	47	1283	1306	1281	1314	0.89	Chitin_binding_Peritrophin-A_domain
CBM_14	CBM_14	PF01607.26	53	Cgi_10016016	-	2848	7e-06	26.2	3.3	27	29	3.3e-09	7e-06	26.2	3.3	6	53	2343	2394	2337	2394	0.89	Chitin_binding_Peritrophin-A_domain
CBM_14L1	CBM_14	PF01607.26	53	Cgi_10016016	-	2848	7e-06	26.2	3.3	28	29	0.00025	0.53	10.6	4.6	9	39	2409	2439	2402	2453	0.83	Chitin_binding_Peritrophin-A_domain
CBM_14L2	CBM_14	PF01607.26	53	Cgi_10016016	-	2848	7e-06	26.2	3.3	29	29	0.014	29	5	0.2	26	47	2484	2505	2480	2510	0.85	Chitin_binding_Peritrophin-A_domain
CBM_14L1	CBM_14	PF01607.26	53	Cgi_10014502	-	550	4.6e-05	23.6	22.6	1	3	3.9e-06	0.015	15.5	1.2	20	53	205	239	204	239	0.94	Chitin_binding_Peritrophin-A_domain
CBM_14L1	CBM_14	PF01607.26	53	Cgi_10014502	-	550	4.6e-05	23.6	22.6	2	3	0.00011	0.42	10.9	7.5	12	49	257	293	250	317	0.84	Chitin_binding_Peritrophin-A_domain
CBM_14L2	CBM_14	PF01607.26	53	Cgi_10014502	-	550	4.6e-05	23.6	22.6	3	3	0.0094	36	4.7	0.5	27	49	328	350	324	355	0.86	Chitin_binding_Peritrophin-A_domain
CBM_14L1	CBM_14	PF01607.26	53	Pfu_30448	-	4194	0.00016	21.8	3.7	31	33	5.1e-08	0.00016	21.8	3.7	6	53	3837	3888	3831	3888	0.86	Chitin_binding_Peritrophin-A_domain
CBM_14L1	CBM_14	PF01607.26	53	Pfu_30448	-	4194	0.00016	21.8	3.7	32	33	5.7e-05	0.18	12.1	3.3	9	41	3902	3934	3893	3939	0.87	Chitin_binding_Peritrophin-A_domain
CBM_14L2	CBM_14	PF01607.26	53	Pfu_30448	-	4194	0.00016	21.8	3.7	33	33	0.064	200	2.3	0.1	25	45	3978	3998	3975	4005	0.85	Chitin_binding_Peritrophin-A_domain
CBM_14L2	CBM_14	PF01607.26	53	Pfu_30450	-	493	3.7e-05	23.9	4.9	1	2	1.3	4800	-2.1	0.1	28	36	198	206	193	231	0.66	Chitin_binding_Peritrophin-A_domain
CBM_14L1	CBM_14	PF01607.26	53	Pfu_30450	-	493	3.7e-05	23.9	4.9	2	2	9.6e-09	3.7e-05	23.9	4.9	5	53	253	305	248	305	0.84	Chitin_binding_Peritrophin-A_domain
CBM_14	CBM_14	PF01607.26	53	Pfu_30451	-	1637	4.9e-06	26.7	8.8	8	12	1.3e-09	4.9e-06	26.7	8.8	4	53	1166	1220	1163	1220	0.89	Chitin_binding_Peritrophin-A_domain
CBM_14L1	CBM_14	PF01607.26	53	Pfu_30451	-	1637	4.9e-06	26.7	8.8	9	12	8.4e-06	0.032	14.5	7.5	10	49	1236	1274	1229	1279	0.83	Chitin_binding_Peritrophin-A_domain
CBM_14L2	CBM_14	PF01607.26	53	Pfu_30451	-	1637	4.9e-06	26.7	8.8	10	12	0.012	44	4.4	1.5	26	49	1310	1333	1305	1341	0.83	Chitin_binding_Peritrophin-A_domain
CBM_14L1	CBM_14	PF01607.26	53	Pfu_30451	-	1637	4.9e-06	26.7	8.8	11	12	1.2e-05	0.045	14	7.9	10	49	1352	1390	1346	1395	0.83	Chitin_binding_Peritrophin-A_domain
CBM_14L2	CBM_14	PF01607.26	53	Pfu_30451	-	1637	4.9e-06	26.7	8.8	12	12	0.013	51	4.2	1	26	49	1426	1449	1421	1456	0.89	Chitin_binding_Peritrophin-A_domain
CBM_14	CBM_14	PF01607.26	53	Pfu_10669	-	730	3.6e-08	33.5	26.6	1	4	1.9e-09	5.3e-06	26.6	5.5	5	53	447	499	442	499	0.89	Chitin_binding_Peritrophin-A_domain
CBM_14L1	CBM_14	PF01607.26	53	Pfu_10669	-	730	3.6e-08	33.5	26.6	2	4	0.0002	0.54	10.6	8.4	13	45	518	555	510	558	0.83	Chitin_binding_Peritrophin-A_domain
CBM_14L2	CBM_14	PF01607.26	53	Pfu_10669	-	730	3.6e-08	33.5	26.6	3	4	0.076	210	2.3	0.6	18	38	545	565	543	570	0.85	Chitin_binding_Peritrophin-A_domain
CBM_14L2	CBM_14	PF01607.26	53	Pfu_10669	-	730	3.6e-08	33.5	26.6	4	4	0.076	210	2.3	0.1	26	45	589	608	586	614	0.85	Chitin_binding_Peritrophin-A_domain
CBM_14	CBM_14	PF01607.26	53	Aen_203803	-	605	7.2e-10	39	25.1	1	3	1.2e-10	4.5e-07	30	2.9	5	53	235	288	230	288	0.83	Chitin_binding_Peritrophin-A_domain
CBM_14L1	CBM_14	PF01607.26	53	Aen_203803	-	605	7.2e-10	39	25.1	2	3	8.8e-05	0.34	11.2	7.5	9	37	299	327	293	353	0.87	Chitin_binding_Peritrophin-A_domain
CBM_14L2	CBM_14	PF01607.26	53	Aen_203803	-	605	7.2e-10	39	25.1	3	3	0.0014	5.5	7.3	0.5	22	46	374	398	366	408	0.86	Chitin_binding_Peritrophin-A_domain
CBM_14	CBM_14	PF01607.26	53	Lgi_232022	-	605	2.1e-10	40.7	28.7	1	3	3e-09	8.3e-06	26	4.9	7	53	266	315	259	315	0.88	Chitin_binding_Peritrophin-A_domain
CBM_14L1	CBM_14	PF01607.26	53	Lgi_232022	-	605	2.1e-10	40.7	28.7	2	3	8.6e-08	0.00023	21.3	2.8	6	48	326	368	320	373	0.86	Chitin_binding_Peritrophin-A_domain
CBM_14L2	CBM_14	PF01607.26	53	Lgi_232022	-	605	2.1e-10	40.7	28.7	3	3	0.013	36	4.7	5.4	18	53	394	428	378	428	0.81	Chitin_binding_Peritrophin-A_domain
CBM_14L2	CBM_14	PF01607.26	53	Hcu_AWN56485	-	1035	8.3e-06	26	27.7	1	4	0.0032	21	5.5	1.7	1	23	538	561	538	574	0.74	Chitin_binding_Peritrophin-A_domain
CBM_14L1	CBM_14	PF01607.26	53	Hcu_AWN56485	-	1035	8.3e-06	26	27.7	2	4	4.7e-05	0.3	11.4	0.7	25	53	592	619	587	619	0.92	Chitin_binding_Peritrophin-A_domain
CBM_14L1	CBM_14	PF01607.26	53	Hcu_AWN56485	-	1035	8.3e-06	26	27.7	3	4	6.9e-06	0.044	14.1	6.9	12	47	636	670	624	680	0.8	Chitin_binding_Peritrophin-A_domain
CBM_14L2	CBM_14	PF01607.26	53	Hcu_AWN56485	-	1035	8.3e-06	26	27.7	4	4	0.00097	6.2	7.2	0.1	25	48	707	730	700	735	0.87	Chitin_binding_Peritrophin-A_domain
CBM_14L2	CBM_14	PF01607.26	53	Vli_4463	-	1032	4.3e-05	23.7	28	1	4	0.018	120	3.1	1.7	8	22	543	557	535	567	0.71	Chitin_binding_Peritrophin-A_domain
CBM_14L1	CBM_14	PF01607.26	53	Vli_4463	-	1032	4.3e-05	23.7	28	2	4	2.5e-05	0.16	12.3	0.6	25	53	589	616	586	616	0.93	Chitin_binding_Peritrophin-A_domain
CBM_14L1	CBM_14	PF01607.26	53	Vli_4463	-	1032	4.3e-05	23.7	28	3	4	1.3e-05	0.084	13.1	7.2	12	47	633	667	621	680	0.82	Chitin_binding_Peritrophin-A_domain
CBM_14L2	CBM_14	PF01607.26	53	Vli_4463	-	1032	4.3e-05	23.7	28	4	4	0.00082	5.2	7.4	0.1	25	48	704	727	698	732	0.88	Chitin_binding_Peritrophin-A_domain
CBM_14L2	CBM_14	PF01607.26	53	Cgi_10004086	-	1504	8.2e-05	22.8	1.6	1	2	0.00016	1.1	9.6	0	18	48	239	274	225	278	0.76	Chitin_binding_Peritrophin-A_domain
CBM_14L1	CBM_14	PF01607.26	53	Cgi_10004086	-	1504	8.2e-05	22.8	1.6	2	2	7.5e-05	0.48	10.7	0.5	24	45	305	326	301	330	0.89	Chitin_binding_Peritrophin-A_domain
CBM_14L1	CBM_14	PF01607.26	53	Ppe_BAM66824	-	825	9e-08	32.3	18.5	1	3	1.7e-08	5.4e-05	23.4	2.7	8	53	236	285	225	285	0.83	Chitin_binding_Peritrophin-A_domain
CBM_14L1	CBM_14	PF01607.26	53	Ppe_BAM66824	-	825	9e-08	32.3	18.5	2	3	5.7e-05	0.18	12.1	2.7	16	48	305	336	296	342	0.79	Chitin_binding_Peritrophin-A_domain
CBM_14L2	CBM_14	PF01607.26	53	Ppe_BAM66824	-	825	9e-08	32.3	18.5	3	3	0.0096	31	4.9	0.3	25	49	395	419	384	423	0.87	Chitin_binding_Peritrophin-A_domain
CBM_14L1	CBM_14	PF01607.26	53	Pmax_BAJ08001	-	969	2.4e-08	34.1	24.4	1	4	1.8e-08	8.5e-05	22.7	3.2	7	53	272	321	262	321	0.82	Chitin_binding_Peritrophin-A_domain
CBM_14L1	CBM_14	PF01607.26	53	Pmax_BAJ08001	-	969	2.4e-08	34.1	24.4	2	4	8e-07	0.0038	17.4	4.8	12	49	337	373	327	378	0.81	Chitin_binding_Peritrophin-A_domain
CBM_14L2	CBM_14	PF01607.26	53	Pmax_BAJ08001	-	969	2.4e-08	34.1	24.4	3	4	0.0074	36	4.7	0.2	26	44	436	454	430	457	0.86	Chitin_binding_Peritrophin-A_domain
CBM_14L2	CBM_14	PF01607.26	53	Pmax_BAJ08001	-	969	2.4e-08	34.1	24.4	4	4	1.5	7100	-2.6	0.1	34	47	945	958	943	962	0.79	Chitin_binding_Peritrophin-A_domain
CBM_14L1	CBM_14	PF01607.26	53	Pmarg_BAM66823	-	1011	1.5e-08	34.8	24.1	1	4	1.5e-08	7.2e-05	23	3.2	7	53	270	319	260	319	0.81	Chitin_binding_Peritrophin-A_domain
CBM_14L1	CBM_14	PF01607.26	53	Pmarg_BAM66823	-	1011	1.5e-08	34.8	24.1	2	4	8.4e-07	0.004	17.4	4.8	12	49	335	371	325	376	0.81	Chitin_binding_Peritrophin-A_domain
CBM_14L2	CBM_14	PF01607.26	53	Pmarg_BAM66823	-	1011	1.5e-08	34.8	24.1	3	4	0.0055	26	5.2	0.2	25	44	432	451	427	454	0.86	Chitin_binding_Peritrophin-A_domain
CBM_14L1	CBM_14	PF01607.26	53	Pfu_17768	-	1007	8.7e-08	32.3	22.6	1	4	4.4e-08	0.00021	21.5	3.5	8	53	269	317	258	317	0.83	Chitin_binding_Peritrophin-A_domain
CBM_14L1	CBM_14	PF01607.26	53	Pfu_17768	-	1007	8.7e-08	32.3	22.6	2	4	2.5e-06	0.012	15.9	3.4	12	40	333	361	323	374	0.85	Chitin_binding_Peritrophin-A_domain
CBM_14L2	CBM_14	PF01607.26	53	Pfu_17768	-	1007	8.7e-08	32.3	22.6	3	4	0.0074	35	4.7	0.2	25	45	421	441	417	446	0.86	Chitin_binding_Peritrophin-A_domain

## Sheet: S7_LCR
Supplementary table S7. The list of LCRs in Pif/BMSP family proteins
Protein_name	id	zone	order	sequence
AenBMSP	Aen_173031_c0	zone2	1	YKPLPTLPTTTTTTRGTITTTPATAYTTTASPTTTGSTPTKP
ApeBMSP	Ape11539	zone2	1	VITTTTTTTTTPKIPTRPPIVVPVPT
ApeBMSP	Ape11539	zone2	2	TTTTTTTTTEPPTTPPPYVPPP
ApeBMSP	Ape11539	zone2	3	VITTTTTMEITTTTLPPVTTL
ApeBMSP	Ape11539	zone3	1	PPPPVTVPPPT
ApeBMSP	Ape11539	zone4	1	GGWWGPGG
ApeBMSP	Ape11539	zone4	2	GSGSGGSGG
ApeBMSP	Ape11539	zone4	3	FSSDSSFGFTTSG
ApeBMSP	Ape11539	zone4	4	SGLFGNSGGSSSGGTSASGSGGTSIESLESILNSL
ApeBMSP	Ape11539	zone4	5	AGFGGDSGSSSSAIDS
ApePifN	Ape14921	zone3	1	PPLDDNNHHQNHLNQ
ApePifN	Ape14921	zone3	2	PTTTIPPPVIVETDPPTV
ApePifN	Ape14921	zone3	3	TTKKLETTTKTTTTTTVTTTK
ApePifS1	Ape5232	zone1	1	QTLPQTQQQQPQP
ApePifS1	Ape5232	zone1	2	QTLPQTQQQQPQP
ApePifS1	Ape5232	zone3	1	ETTETSSAETSTDQTPTVTTPAPQTAHP
CgiBMSP	CGI_10009194	zone2	1	PKIPTQPPIYVPPPK
CgiBMSP	CGI_10009194	zone2	2	TTTSTTTTTEMPTPPPSRVPPP
CgiBMSP	CGI_10009194	zone2	3	TTTPAIQTTTPLPATTTLTPIP
CgiBMSP	CGI_10009194	zone4	1	TWTLTGGGTGGQRT
CgiBMSP	CGI_10009194	zone4	2	TQTGNNHGGSGTSTTIT
CgiBMSP	CGI_10009194	zone4	3	GPGGWNNGGRVG
CgiBMSP	CGI_10009194	zone4	4	DVSDDDHDFD
CgiBMSP	CGI_10009194	zone4	5	SGSSWIGGSSSSGGFSG
CgiBMSP	CGI_10009194	zone4	6	GGPSDSHSGESSSGGSSTESLDS
CgiBMSP	CGI_10009194	zone4	7	GGFGMGDMFGLL
CgiPifS1	CGI_10028014	zone1	1	DDNQNDAQADD
CgiPifS1	CGI_10028014	zone1	2	SDGAGGDSTETSGSGSSSSSGETKQSGGGDSNNGNSKNSDSKSSSENSGSSSSGTDDNGSGGNGKDDGND
CgiPifS1	CGI_10028014	zone1	3	GSASSEDSSYSDESSGESGTKKKNCKCKKNKNGKGGDFGSDDSSDDSSEDQSSNSGSGSGNRDKDKS
CgiPifS1	CGI_10028014	zone1	4	DSSSDESNYDSYDSEDHESSSESREEPD
CgiPifS1	CGI_10028014	zone1	5	PKSTPSTTTAKS
CgiPifS1	CGI_10028014	zone1	6	LTTTPPPLGGDPP
CgiPifX	CGI_10006697	zone4	1	AVAVINNVKANV
CsqBMSP	CsqKR_Scaf193_7.17	zone2	1	STTVMTTTTTASTTTVT
CsqBMSP	CsqKR_Scaf193_7.17	zone3	1	TAITTTITPPPTITTTPAPNIP
CsqBMSP	CsqKR_Scaf193_7.17	zone4	1	GTGVGDNGGG
HcuPif	AWN56485	zone3	1	SPPLPPFPPVPSVPVILPLPSLPYLPIVP
HcuPif	AWN56485	zone3	2	DDSPSKKDDSSSSSSDDDDD
HcuPif	AWN56485	zone4	1	NDDPESSDDSGSNNDNSSSSDSNDGKSAESSSSDDDNKKDKDDD
HcuPif	AWN56485	zone4	2	DSDSSDSDDNGDSDSSDSKDKNSNKDDSNSDSDEDGNSDSSDESKESGKS
Lgi_UC	Lgi_236719	zone3	1	TPTIKISSSTTGSTSGPSTTIASTSSTASGSTTESTASPPSSLSPVISSSTTSVYTTSESSTSPSQSTTSPSQSTTSPSPSTTSLSESTTSQSQSTI
Lgi_UC	Lgi_236719	zone3	2	TTSLSQSTESPSQSTASPS
Lgi_UC	Lgi_236719	zone3	3	TTSPSQSIVSQSQSTTSPPQSTTSPSQSTASLSQSTSPSQSTSSLSQSTSSLSQSTTSPSQSTTSPSQSTTTLSQSTSPSQSTSSLSQSTTSPLQSTTSPSQSTMSLSQSTSSLSQSTTSTLQSTTSPSQSTTSLSQSTTS
Lgi_UC	Lgi_236719	zone4	1	NLNSPLPALTTLSSS
McoPifN	Unigene1582	zone3	1	QTTNTKRPTTTITSTQPPTTTTTAATTTTSTTTTRATI
McoPifN	Unigene1582	zone3	2	TTRKPVPPTTTTIATTTIPVT
MgaBMSP	BAK86420	zone2	1	TTTTSTTTTTTT
MgaBMSP	BAK86420	zone4	1	GQGKDGSGTGPGTDGSQTGTGQTSVD
MgaBMSP	BAK86420	zone4	2	GIGNSTGGIGVGGSGGGGQTN
MgaBMSP	BAK86420	zone4	3	NLNGQGGQSGQNWNQ
MgaBMSP	BAK86420	zone4	4	TASWSSTAGAGMTGGTTAES
MgaBMSP	BAK86420	zone4	5	SLSGGTGSGSYGTSSGSSSGGSDFFWGLGGDWDMDGG
ObiBMSP	Ocbimv22007257m.p	zone3	1	TTTLTSITAKTTKSSAATSATSTKRKET
PfuBMSP	Pfu_cdna2.0_089203	zone2	1	VITTTTSTTTTPVVPTLPPVYVTTP
PfuBMSP	Pfu_cdna2.0_089203	zone2	2	TTTTTTTTTELPTTPPLYPLPP
PfuBMSP	Pfu_cdna2.0_089203	zone2	3	TTVISTPSITTTTPAPPPTTTLPHIIP
PfuBMSP	Pfu_cdna2.0_089203	zone3	1	KNPPPKPTPTPTPN
PfuBMSP	Pfu_cdna2.0_089203	zone4	1	GNGNGGIDMTGGLG
PfuBMSP	Pfu_cdna2.0_089203	zone4	2	DMDLDKDASLASLL
PfuBMSP	Pfu_cdna2.0_089203	zone4	3	YNNYNNYGGGVTDYTGGLGL
PfuBMSP	Pfu_cdna2.0_089203	zone4	4	RKRREAKRSRSKR
PfuPif	pfu_aug2.0_715.1_17768	zone3	1	KAKKPKVSGGKKSKPAKKV
PfuPif	pfu_aug2.0_715.1_17768	zone3	2	DALKQSDDKSDKAKKVEVKE
PfuPif	pfu_aug2.0_715.1_17768	zone4	1	KMKYKEDEDDDKNKNDDDKKLRMKRD
PfuPif	pfu_aug2.0_715.1_17768	zone4	2	KRDDRKDKTDDTKGRRIIDRNDIIDDRRGRRKDDRKDGGRDDGKDGRRDDRKDNRLDDIKDKND
PfuPif	pfu_aug2.0_715.1_17768	zone4	3	GKDKDRNGDRSDDRRGYYWKKKDKDDNGKDKDKKGDKSDDKKGYYWKKDKDDKNGKDKDKRRDKSDDKK
PfuPif	pfu_aug2.0_715.1_17768	zone4	4	KGNGKDDNKDDEDDDKKG
PfuPifN	pfu_aug2.0_3932.1_09248	zone3	1	TTASTTTTTTTTTTTTTPPTTTRIPITDPPT
PfuPifN	pfu_aug2.0_3932.1_09248	zone3	2	QTQYNQQTHLNQQTLLNQQTQYNQQTQYNQQTQNNQQTQYNQNNQ
PfuPifN	pfu_aug2.0_3932.1_09248	zone3	3	PLPTVPYVPQTTTVTTTTTTEKVTSPP
PfuPifS1	pfu_aug2.0_421.1_04155	zone1	1	EESSPEKSSEERDDDDD
PfuPifS1	pfu_aug2.0_421.1_04155	zone1	2	WRYNNIFWWRFRNRNQNR
PmargPif	BAM66823	zone3	1	KIIKAKKPRKSASKKSKTKPSKKPDSDKVGKSP
PmargPif	BAM66823	zone4	1	KMKYKEDEDDDKKRNDDDKKLRIKRDEGGRKGYRKGGRKNDRNGKR
PmargPif	BAM66823	zone4	2	GKRRDDRIFDDRKGRRTDDRKGDRRDRIDDRNGRRTDDRKDNRRDDRKDNRRDDIKDNKR DDKKDN
PmargPif	BAM66823	zone4	3	NKDKKDKDDKNRRDKDKNGDRTDDKK
PmargPif	BAM66823	zone4	4	KSDDKKSFDD
PmargPif	BAM66823	zone4	5	KSDDKKSFDD
PmargPif	BAM66823	zone4	6	KRRKSDDKGNGRRKDDDKNDEDDDKKG
PmaxPif	BAJ08001	zone3	1	KIIKAKKPRKSASKKSKTKPAKKP
PmaxPif	BAJ08001	zone4	1	KEDEDDDRNKNDDDKKLRIKRDERGRKGYRKGGRKDDRKDRRFDDRNGKRRDDRNGKRRDDKIFDDRKGRRTDDKKDNRRDRIDDRNGRRTDDRKDDRRDDIKDNRRDDKKDNTD
PmaxPif	BAJ08001	zone4	2	NKDKKDKDDKNKRDKDKNGDRTDDKK
PmaxPif	BAJ08001	zone4	3	KIDDKDNGRGKDDNKNDEDDDKKGWK
PmaxPif	BAJ08001	zone4	4	DKNNNGKKDDKNNNGKKDDKNNNGKKDDNNKNDDKDRSDKNGGKDDKDKDTKDKFSDKDN
PpePif	BAM66824	zone3	1	PQVPAANPPPAKPASPQPKPDPQPKPKAVK
PpePif	BAM66824	zone4	1	YKPDYDEDDEDTKKKKKYAKILQKY
PpePif	BAM66824	zone4	2	DVDIDLEDDDSKDD
PpePif	BAM66824	zone4	3	DANNNDNPDSSSSSSSSSASSLEDDDD
PpePif	BAM66824	zone4	4	GIKIGQGAGKKKFKG
TcrBMSP	Tcr_684124	zone2	1	VIVVTPAPVVTFVPPTPP
TcrBMSP	Tcr_684124	zone2	2	TSITTTTTTALPPTMPP
TcrBMSP	Tcr_684124	zone2	3	TTTVPPTTTTTPTTTTTEMMTPRPVP
TcrBMSP	Tcr_684124	zone3	1	PTTPAPTPPPIP
TcrBMSP	Tcr_684124	zone4	1	TNTTAGANAQTTVVNT
TcrBMSP	Tcr_684124	zone4	2	GSASGSGVPVSGGSG
TcrBMSP	Tcr_684124	zone4	3	GGINTGGASFGGFGQFGTGDLSTGTMTGSGGTGLDMGSMSGAGGMFSG
TcrBMSP	Tcr_684124	zone4	4	STGSLSGTMTGSGGAAGSTGIGSGPLSGAGGMTSGEFGTGSMSGTGTMRGPGTSGPTGFGMGSMSGAGGITSGT
TcrBMSP	Tcr_684124	zone4	5	SLSGTGAMTGSGASGQSGFGTGSMAGTSSMSGSGGSTSGGFGTGTMTGSGQMSSSSFGSLTGSGS
TcrBMSP	Tcr_684124	zone4	6	SGGMVSGGFTSGSVTGSGTPAGG
TcrBMSP	Tcr_684124	zone4	7	AAIDGGGGAGSDITIT
TcrBMSP	Tcr_684124	zone4	8	SSEKTTGGKSGSMS
TcrBMSP	Tcr_684124	zone4	9	AGGSSSGSVLSGGAAAGGSNSMGGTGSAGGGVS
TcrBMSP	Tcr_684124	zone4	10	QGQGQGQGQTGQSG
TcrBMSP	Tcr_684124	zone4	11	SSTGSGGSGGGSMKVSGTSGGG
TcrBMSP	Tcr_684124	zone4	12	SGQQKGGSSQMSWQWS
TcrBMSP	Tcr_684124	zone4	13	SGSMTGGVGMST
TcrBMSP	Tcr_684124	zone4	14	TVGGKATQGGSGGQFGQGLTGGQFTQ
TcrBMSP	Tcr_684124	zone4	15	GQQSSGGASGQGSASG
VliPif	Villosa_4463	zone3	1	SGGQVSSALGGAAAAVERVGLGG
VliPif	Villosa_4463	zone3	2	TSSSTGSSG
VliPif	Villosa_4463	zone3	3	VVPDLPKSPPLPPFSPVPSVPAILPLPSLPNLPIVP
VliPif	Villosa_4463	zone3	4	PKLPDLPKLDLSDL
VliPif	Villosa_4463	zone3	5	DSSSSSSDDDDD
VliPif	Villosa_4463	zone3	6	DDDSDSSNDDNNDKADNNDGDDSSDDD
VliPif	Villosa_4463	zone4	1	NDDPESSGDSGSNNDNSSSSDSNDGKSAESSSSDDDTKKNKDDD
VliPif	Villosa_4463	zone4	2	KGDSDSSDSDDNGDSDSSDSKDKNSNKDGSSSDSDEDGNSDSSNESNENGKSDG
VliPifN	Villosa_25919	zone3	1	TTGATQTTLPPTTFPPKITTTVKTTTTVTATMPSTTTVTTIKPTT
VliPifN	Villosa_25919	zone3	2	RTRRPPTRRITTPSTTTTSTTTITTISPST
VliPifN	Villosa_25919	zone4	1	NCCCNNN
				1

## Sheet: S8_LCMSMS
Supplementary table S8. Annotated peptide sequence by LC-MS/MS analysis
Fraction	Protein_id	Protein_name	Confidence	Annotated Sequence	Modifications	Modifications in Master Proteins	Contaminant	Qvality PEP	Qvality q-value	# Protein Groups	# Proteins	# PSMs	Master Protein Accessions	Positions in Master Proteins	# Missed Cleavages	Theo. MH+ [Da]	Found in Sample: [S2] F2: Sample	XCorr Sequest HT	Confidence Sequest HT	Percolator q-Value Sequest HT	Percolator PEP Sequest HT
rVWA_NIS_1	pfu_aug2.0_715.1_17768.t1	Pif 80	High	[K].TTFSGFQIGQGASNK.[N]			FALSE	0.0886752	0	1	1	1	pfu_aug2.0_715.1_17768.t1	pfu_aug2.0_715.1_17768.t1 [823-837]	0	1542.75	High	2.93	High	0	0.03743
rVWA_NIS_2	pfu_aug2.0_715.1_17768.t1	Pif 80	High	[K].TTFSGFQIGQGASNK.[N]			FALSE	0.0624282	0	1	1	1	pfu_aug2.0_715.1_17768.t1	pfu_aug2.0_715.1_17768.t1 [823-837]	0	1542.75	High	3.85	High	0	0.01996
rVWA_NIS_2	pfu_aug2.0_715.1_17768.t1	Pif 80	High	[K].DEVDLEIDEDK.[K]			FALSE	0.0633184	0	1	1	1	pfu_aug2.0_715.1_17768.t1	pfu_aug2.0_715.1_17768.t1 [668-678]	0	1319.58	High	3.91	High	0	0.02032
rVWA_NAS_1	pfu_aug2.0_214.1_13802.t1	nacrein	High	[R].APEFEPEDGENLYVK.[L]			FALSE	0.416183	0	1	1	1	pfu_aug2.0_214.1_13802.t1	pfu_aug2.0_214.1_13802.t1 [15-29]	0	1736.8	High	4.44	High	0	0.1644
rVWA_NAS_2	pfu_aug2.0_214.1_13802.t1	nacrein	High	[R].HYYTYEGSLTTPPCTESVLWVVQK.[C]	1xCarbamidomethyl [C14]		FALSE	0.277186	0	1	1	1	pfu_aug2.0_214.1_13802.t1	pfu_aug2.0_214.1_13802.t1 [273-296]	0	2858.37	High	2.37	High	0	0.386
rVWA_NAS_2	pfu_aug2.0_214.1_13802.t1	nacrein	High	[K].VGEEEGLDVHLTPEMALPPLK.[Y]			FALSE	0.348867	0	1	1	1	pfu_aug2.0_214.1_13802.t1	pfu_aug2.0_214.1_13802.t1 [250-270]	0	2274.17	High	2.44	High	0	0.4511
rVWA_NIS_1	pfu_aug2.0_1101.1_04821.t1	SPI	High	[R].QITSSGGMQPVGGFVR.[S]			FALSE	0.0404399	0	1	1	1	pfu_aug2.0_1101.1_04821.t1	pfu_aug2.0_1101.1_04821.t1 [199-214]	0	1620.82	High	3.34	High	0	0.01127
rVWA_NIS_1	pfu_aug2.0_1101.1_04821.t1	SPI	High	[R].SSIVSGGGPSGGIMSR.[G]	1xOxidation [M14]		FALSE	0.00213726	0	1	1	1	pfu_aug2.0_1101.1_04821.t1	pfu_aug2.0_1101.1_04821.t1 [484-499]	0	1464.71	High	4.59	High	0	0.0002399
rVWA_NIS_1	pfu_aug2.0_1101.1_04821.t1	SPI	High	[K].SCACHMPPEVGPCSR.[R]	3xCarbamidomethyl [C2; C4; C13]		FALSE	0.0119672	0	1	1	2	pfu_aug2.0_1101.1_04821.t1	pfu_aug2.0_1101.1_04821.t1 [49-63]	0	1744.7	High	3.79	High	0	0.002288
rVWA_NIS_1	pfu_aug2.0_1101.1_04821.t1	SPI	High	[K].TQVPGIQTQSTWR.[S]			FALSE	0.0364517	0	1	1	1	pfu_aug2.0_1101.1_04821.t1	pfu_aug2.0_1101.1_04821.t1 [174-186]	0	1501.78	High	2.45	High	0	0.009876
rVWA_NIS_1	pfu_aug2.0_2218.1_28718.t1	Collagen-like	High	[K].AQLSDSLTDTLDSK.[S]			FALSE	0.035101	0	1	1	1	pfu_aug2.0_2218.1_28718.t1	pfu_aug2.0_2218.1_28718.t1 [45-58]	0	1493.73	High	3.02	High	0	0.009406
rVWA_NIS_1	pfu_aug2.0_2218.1_28718.t1	Collagen-like	High	[R].NIQAQQLYR.[S]			FALSE	0.0768364	0	1	1	1	pfu_aug2.0_2218.1_28718.t1	pfu_aug2.0_2218.1_28718.t1 [268-276]	0	1133.61	High	2.52	High	0	0.02621
rVWA_NIS_1	pfu_aug2.0_2218.1_28718.t1	Collagen-like	High	[R].SRLTQPSSAVSAFR.[Q]			FALSE	0.104917	0	1	1	1	pfu_aug2.0_2218.1_28718.t1	pfu_aug2.0_2218.1_28718.t1 [121-134]	1	1506.8	High	3.08	High	0	0.03926
rVWA_NIS_1	pfu_aug2.0_283.1_10559.t1	Kazal type SPI	High	[R].YFINGIEVTR.[L]			FALSE	0.0406312	0	1	1	1	pfu_aug2.0_283.1_10559.t1	pfu_aug2.0_283.1_10559.t1 [141-150]	0	1211.64	High	2.61	High	0	0.01137
rVWA_NIS_1	pfu_aug2.0_283.1_10559.t1	Kazal type SPI	High	[K].CQVVNPCAGNPCYR.[K]	3xCarbamidomethyl [C1; C7; C12]		FALSE	0.0283847	0	1	1	1	pfu_aug2.0_283.1_10559.t1	pfu_aug2.0_283.1_10559.t1 [108-121]	0	1694.72	High	3.33	High	0	0.007081
rVWA_NIS_1	pfu_aug2.0_283.1_10559.t1; pfu_aug2.0_283.1_10560.t1	Kazal type SPI	High	[R].GECIHNVPCVCPLIYQPVCGEDGR.[T]	4xCarbamidomethyl [C3; C9; C11; C19]		FALSE	0.00115173	0	2	2	2	pfu_aug2.0_283.1_10559.t1; pfu_aug2.0_283.1_10560.t1	pfu_aug2.0_283.1_10559.t1 [61-84]; pfu_aug2.0_283.1_10560.t1 [64-87]	0	2829.26	High	5.13	High	0	0.0004225
rVWA_NIS_1	pfu_aug2.0_283.1_10559.t1; pfu_aug2.0_283.1_10560.t1	Kazal type SPI	High	[R].TYGNLCALQCAK.[I]	2xCarbamidomethyl [C6; C10]		FALSE	0.0328567	0	2	2	2	pfu_aug2.0_283.1_10559.t1; pfu_aug2.0_283.1_10560.t1	pfu_aug2.0_283.1_10559.t1 [85-96]; pfu_aug2.0_283.1_10560.t1 [88-99]	0	1398.65	High	3.7	High	0	0.008586
